# Supplementary material for: Annotated checklist of Dermaptera and Zoraptera (Insecta) of Singapore, with redescriptions of several species
Source: Zookeys. 2026 Apr 3;1276:1–47. doi: 10.3897/zookeys.1276.183701 (PMC13069393; doi:10.3897/zookeys.1276.183701)
Supplement: XML Treatment for Nannopygia ridleyi [file zookeys.1276.183701-treatment1.xml]

<!DOCTYPE tp:taxon-treatment
  PUBLIC "-//TaxonX//DTD Taxonomic Treatment Publishing DTD v0 20100105//EN" "tax-treatment-NSO.dtd">
<tp:taxon-treatment xmlns:tp="http://www.plazi.org/taxpub"><tp:treatment-meta><kwd-group><label>Taxon classification</label><kwd>
                  <named-content content-type="kingdom">Animalia</named-content>
                </kwd><kwd>
                  <named-content content-type="order">Dermaptera</named-content>
                </kwd><kwd>
                  <named-content content-type="family">Diplatyidae</named-content>
                </kwd></kwd-group><mixed-citation publication-type="journal"><person-group><name><surname>Kamimura</surname><given-names>Yoshitaka</given-names></name><name><surname>Cheah</surname><given-names>Shen</given-names></name><name><surname>Wang</surname><given-names>Wendy Yanling</given-names></name><name><surname>Lam</surname><given-names>Weng Ngai</given-names></name></person-group><article-title>Annotated checklist of <tp:taxon-name><tp:taxon-name-part taxon-name-part-type="order" reg="Dermaptera">Dermaptera</tp:taxon-name-part></tp:taxon-name> and <tp:taxon-name><tp:taxon-name-part taxon-name-part-type="order" reg="Zoraptera">Zoraptera</tp:taxon-name-part></tp:taxon-name> (<tp:taxon-name><tp:taxon-name-part taxon-name-part-type="class" reg="Insecta">Insecta</tp:taxon-name-part></tp:taxon-name>) of Singapore, with redescriptions of several species</article-title><source>Zookeys</source><day>03</day><month>04</month><year>2026</year><volume>1276</volume><fpage>1</fpage><lpage>47</lpage><pub-id pub-id-type="doi">10.3897/zookeys.1276.183701</pub-id></mixed-citation></tp:treatment-meta><tp:nomenclature><tp:taxon-name><object-id xmlns:xlink="http://www.w3.org/1999/xlink" content-type="arpha" xlink:type="simple">01920D43-FF8C-5AE2-94DD-5164FA72C61E</object-id>
                        		<tp:taxon-name-part taxon-name-part-type="genus" reg="Nannopygia">Nannopygia</tp:taxon-name-part> <tp:taxon-name-part taxon-name-part-type="species" reg="ridleyi">ridleyi</tp:taxon-name-part>
                        	</tp:taxon-name><tp:taxon-authority>(Kirby, 1903)</tp:taxon-authority><tp:taxon-status xmlns:xlink="http://www.w3.org/1999/xlink" xlink:type="simple">comb. nov.</tp:taxon-status><xref ref-type="fig" rid="F1">Figs 1–7</xref><tp:nomenclature-citation-list><tp:nomenclature-citation><tp:taxon-name><tp:taxon-name-part taxon-name-part-type="genus" reg="Diplatys">Diplatys</tp:taxon-name-part> <tp:taxon-name-part taxon-name-part-type="species" reg="ridleyi">ridleyi</tp:taxon-name-part></tp:taxon-name><comment> Kirby, 1903: 61 (Singapore).</comment></tp:nomenclature-citation></tp:nomenclature-citation-list></tp:nomenclature><tp:treatment-sec sec-type="Literature"><title>Literature.</title><p>Kirby (<xref ref-type="bibr" rid="B111">1903</xref>: 61): Singapore (as <italic><tp:taxon-name><tp:taxon-name-part taxon-name-part-type="genus" reg="Diplatys">Diplatys</tp:taxon-name-part> <tp:taxon-name-part taxon-name-part-type="species" reg="rideleyi">rideleyi</tp:taxon-name-part></tp:taxon-name></italic>)</p></tp:treatment-sec><tp:treatment-sec sec-type="Specimens examined"><title>Specimens examined.</title><p><bold><abbrev xmlns:xlink="http://www.w3.org/1999/xlink" xlink:title="Zoological Reference Collection, Lee Kong Chian Natural History Museum, National University of Singapore, Singapore" xlink:type="simple">ZRC</abbrev></bold> • 1 ♀; Bukit Timah Forest; 16 Feb. 1983; D.H. Murphy leg.; Tree bole with termite plastering; ZRC_DER_0000156. • 1 ♂; same data as for ZRC_DER_0000156; ZRC_DER_0000157.</p></tp:treatment-sec><tp:treatment-sec sec-type="Description of male"><title>Description of male</title><p>(ZRC_DER_0000156). Length of body (without forceps): 10.4 mm. Length of forceps: 1.8 mm. Head width: 1.4 mm. Pronotum width: 1.0 mm. Pronotum length: 1.1 mm.</p><p>Color (Figs <xref ref-type="fig" rid="F1">2</xref>, <xref ref-type="fig" rid="F1">3</xref>): generally dark brown; mouth parts, antennae (2<sup>nd</sup> segment onward), legs pale brown, except dark brownish band on mid femur and base of tibia. Metazona of pronotum, scutellum, and hindwings (except fustis) whitish. Abdomen and forceps reddish brown. Head (Fig. <xref ref-type="fig" rid="F1">2</xref>): coriaceous with sparse setae, approx. as long as broad, widest in eye region; frons tumid and occiput depressed; transverse suture obsolete, median suture distinct; hind margin widely emarginated in middle; post-ocular carina visible but not prominent, almost straight, running from middle of the internal margin of eyes to the hind margin of the head. Antennae partly broken (only 10 segments remaining in both right and left antenna); first segment stout, expanded apically, length ~ 1/2 of the distance between the antennal bases; second segment almost quadrate, small; third segment 1.5× longer than broad, fourth almost quadrate, shorter than third; fifth segment nearly equal to third, remaining segments gradually lengthening and narrowing distally. Eyes prominent, slightly longer than postocular length. Pronotum (Fig. <xref ref-type="fig" rid="F1">2</xref>): smooth, approx. as long as broad; anterior and posterior margins widely and gently rounded; sides almost straight, narrowing towards posterior; fore and hind angles rounded; median sulcus distinct; prozona raised and metazona depressed. Tegmina (Fig. <xref ref-type="fig" rid="F1">2</xref>): well-developed, ~ 2.5× longer than the pronotum, finely punctulate; humeral angle weak; posterior margins broadly rounded. Hindwings well-developed; length of exposed part almost same as pronotum. Legs long, slender; hind tarsi with first segment ~ 2× as long as third, second segment ~ 1/2 as long as third, claw with arolium. Abdomen (Fig. <xref ref-type="fig" rid="F1">2</xref>): long, cylindrical, shiny but sparsely punctulate, segments seventh onward gradually expanded. Penultimate sternite (= sternite IX) (Fig. <xref ref-type="fig" rid="F1">3</xref>): almost quadrate, parallel sided, posterior margin almost truncate with rounded angles and feebly emarginate at middle. Ultimate tergite (Fig. <xref ref-type="fig" rid="F1">2</xref>): approx. as long as broad, gradually sloping backwards; lateral margins almost straight in anterior 2/3 then oblique; hind margin with a pair of swellings at the bases of forceps. Forceps symmetrical, widely separated and strongly curved inward at middle. Genitalia (Figs <xref ref-type="fig" rid="F1">4–6</xref>): virga with thin, bifurcated tubes, ~ 2× the length of penis lobe, ellipsoid vesicle at base followed by long common duct, bifurcated part ~ 1/5 of entire virgal length, with inner branch conspicuously thicker and longer than outer branch; penis lobe also encloses spindle-shaped sclerite on the outer side; inner side with a smaller rod-shaped sclerite; parameres (Fig. <xref ref-type="fig" rid="F1">6</xref>) deeply cleft; outer parameral lobe curving inward, acuminate; inner parameral lobe 2× broader and 1.5× longer than outer lobe, spatula-shaped but with acute apex pointing inward.</p><fig id="F1" position="float" orientation="portrait"><object-id xmlns:xlink="http://www.w3.org/1999/xlink" content-type="doi" xlink:type="simple">10.3897/zookeys.1276.183701.figures1-10</object-id><object-id xmlns:xlink="http://www.w3.org/1999/xlink" content-type="zenodo_dep_id" xlink:type="simple">19426556</object-id><object-id xmlns:xlink="http://www.w3.org/1999/xlink" content-type="arpha" xlink:type="simple">1D7022AA-D1E2-5230-8C9A-F30C87E5E71D</object-id><label>Figures 1–10.</label><caption><p><bold>1–7</bold><italic><tp:taxon-name><tp:taxon-name-part taxon-name-part-type="genus" reg="Nannopygia">Nannopygia</tp:taxon-name-part> <tp:taxon-name-part taxon-name-part-type="species" reg="ridleyi">ridleyi</tp:taxon-name-part></tp:taxon-name></italic> (Kirby, 1903), comb. nov. <bold>1</bold>. Female dorsal habitus ( ZRC_DER_0000156); <bold>2</bold>. Male dorsal habitus (ZRC_DER_0000157); <bold>3</bold>. Male penultimate sternite; <bold>4</bold>. Male genitalia; <bold>5</bold>. Left virga; <bold>6</bold>. Left paramere; <bold>7</bold>. Female habitus (holotype: NHMUK 013323041); <bold>8–10</bold>. <italic><tp:taxon-name><tp:taxon-name-part taxon-name-part-type="genus" reg="Nannopygia">Nannopygia</tp:taxon-name-part> <tp:taxon-name-part taxon-name-part-type="species" reg="malayanus">malayanus</tp:taxon-name-part></tp:taxon-name></italic> (Hincks, 1957) (holotype: male: NHMUK 013323046): <bold>8</bold>. Dorsal habitus and penultimate sternite <bold>9</bold>. Genitalia; <bold>10</bold>. Left paramere. The blue and green arrowheads in <bold>5</bold> indicate the spindle- and lod-shaped accessory sclerites in a penis lobe, respectively. Scale bars: 5 mm (<bold>1, 2, 7, 8</bold>); 1 mm (<bold>4, 9</bold>); 0.5 mm (<bold>3, 5</bold>); 0.2 mm (<bold>6, 10</bold>).</p></caption><graphic xmlns:xlink="http://www.w3.org/1999/xlink" xlink:href="zookeys-1276-001_article-183701__-g001.jpg" id="oo_1579145.jpg" position="float" orientation="portrait" xlink:type="simple"><uri content-type="original_file" xlink:type="simple">https://binary.pensoft.net/fig/1579145</uri></graphic></fig></tp:treatment-sec><tp:treatment-sec sec-type="Redescription of female"><title>Redescription of female</title><p>(ZRC_DER_0000157)</p><p>Length of body (without forceps): 8.1 mm. Length of forceps: 1.7 mm. Head width: 1.3 mm. Pronotum width: 1.0 mm. Pronotum length: 1.1 mm.</p><p>Coloration similar to males but prozona of pronotum paler (Fig. <xref ref-type="fig" rid="F1">1</xref>). Eyes smaller, approx. as long as postocular length. Forceps (Fig. <xref ref-type="fig" rid="F1">1</xref>) almost straight, slender, tapering.</p></tp:treatment-sec><tp:treatment-sec sec-type="Distribution"><title>Distribution.</title><p>Singapore.</p></tp:treatment-sec><tp:treatment-sec sec-type="Remarks"><title>Remarks.</title><p>The external morphology of the adult female specimen from the <abbrev xmlns:xlink="http://www.w3.org/1999/xlink" xlink:title="Zoological Reference Collection, Lee Kong Chian Natural History Museum, National University of Singapore, Singapore" xlink:type="simple">ZRC</abbrev> closely matches that of the holotype female of <italic><tp:taxon-name><tp:taxon-name-part taxon-name-part-type="genus" reg="Diplatys">Diplatys</tp:taxon-name-part> <tp:taxon-name-part taxon-name-part-type="species" reg="ridleyi">ridleyi</tp:taxon-name-part></tp:taxon-name></italic> described by <xref ref-type="bibr" rid="B111">Kirby (1903</xref>; NHMUK 013323041, <xref ref-type="bibr" rid="B126">Natural History Museum (2025)</xref>: Fig. <xref ref-type="fig" rid="F1">7</xref>). Although the paler regions of the holotype appear slightly more yellow, such variation in coloration is common within this group and may reflect the number of days elapsed since emergence and/or preservation environments. Accordingly, we identify both the male and female specimens in the <abbrev xmlns:xlink="http://www.w3.org/1999/xlink" xlink:title="Zoological Reference Collection, Lee Kong Chian Natural History Museum, National University of Singapore, Singapore" xlink:type="simple">ZRC</abbrev> as belonging to <italic><tp:taxon-name><tp:taxon-name-part taxon-name-part-type="genus" reg="Diplatys">Diplatys</tp:taxon-name-part> <tp:taxon-name-part taxon-name-part-type="species" reg="ridleyi">ridleyi</tp:taxon-name-part></tp:taxon-name></italic>. Since the original description, based on a holotype collected from an unspecified locality in Singapore, no subsequent records of <italic><tp:taxon-name><tp:taxon-name-part taxon-name-part-type="genus" reg="Diplatys">D.</tp:taxon-name-part> <tp:taxon-name-part taxon-name-part-type="species" reg="ridleyi">ridleyi</tp:taxon-name-part></tp:taxon-name></italic> have been reported (see <xref ref-type="bibr" rid="B94">Hincks 1955</xref>), and the male has remained undescribed. The male specimen described herein exhibits deeply cleft (i.e., bilobed) parameres, a diagnostic feature of the genus <italic><tp:taxon-name><tp:taxon-name-part taxon-name-part-type="genus" reg="Nannopygia">Nannopygia</tp:taxon-name-part></tp:taxon-name></italic> Dohrn, 1863a (= <italic><tp:taxon-name><tp:taxon-name-part taxon-name-part-type="genus" reg="Schizodiplatys">Schizodiplatys</tp:taxon-name-part></tp:taxon-name></italic> Steinmann, 1974). We thus propose <italic><tp:taxon-name><tp:taxon-name-part taxon-name-part-type="genus" reg="Nannopygia">Nannopygia</tp:taxon-name-part> <tp:taxon-name-part taxon-name-part-type="species" reg="ridleyi">ridleyi</tp:taxon-name-part></tp:taxon-name></italic> (Kirby, 1903), comb. nov.</p><p><xref ref-type="bibr" rid="B95">Hincks (1957)</xref> described <italic><tp:taxon-name><tp:taxon-name-part taxon-name-part-type="genus" reg="Nannopygia">Nannopygia</tp:taxon-name-part> <tp:taxon-name-part taxon-name-part-type="species" reg="malayanus">malayanus</tp:taxon-name-part></tp:taxon-name></italic> (as <italic><tp:taxon-name><tp:taxon-name-part taxon-name-part-type="genus" reg="Diplatys">Diplatys</tp:taxon-name-part> <tp:taxon-name-part taxon-name-part-type="species" reg="malayanus">malayanus</tp:taxon-name-part></tp:taxon-name></italic>) based on a single male specimen collected at Kuala Lumpur, Peninsular Malaysia. He also treated his <italic><tp:taxon-name><tp:taxon-name-part taxon-name-part-type="genus" reg="Diplatys">Diplatys</tp:taxon-name-part></tp:taxon-name></italic> sp. (<xref ref-type="bibr" rid="B94">Hincks 1955</xref>) from Mt. Ophir (= Gunung Ledang), Johor State, Peninsular Malaysia, ca 180 km northwest from the center of Singapore Island as a synonym of <italic><tp:taxon-name><tp:taxon-name-part taxon-name-part-type="genus" reg="Nannopygia">N.</tp:taxon-name-part> <tp:taxon-name-part taxon-name-part-type="species" reg="malayanus">malayanus</tp:taxon-name-part></tp:taxon-name></italic> (<xref ref-type="bibr" rid="B95">Hincks 1957</xref>). These two species are very similar, including in the structure of the male genitalia, and are clearly closely related. However, our comparison with the holotype of <italic><tp:taxon-name><tp:taxon-name-part taxon-name-part-type="genus" reg="Nannopygia">N.</tp:taxon-name-part> <tp:taxon-name-part taxon-name-part-type="species" reg="malayanus">malayanus</tp:taxon-name-part></tp:taxon-name></italic> (NHMUK 013323046: Figs <xref ref-type="fig" rid="F1">8–10</xref>) reveals the following differences: (1) outer lobes of the parameres wider than the inner lobes in <italic><tp:taxon-name><tp:taxon-name-part taxon-name-part-type="genus" reg="Nannopygia">N.</tp:taxon-name-part> <tp:taxon-name-part taxon-name-part-type="species" reg="malayanus">malayanus</tp:taxon-name-part></tp:taxon-name></italic> (vs inner lobes wider in the specimen from Singapore); (2) the tips of outer lobes rounded, forming a paddle shape in <italic><tp:taxon-name><tp:taxon-name-part taxon-name-part-type="genus" reg="Nannopygia">N.</tp:taxon-name-part> <tp:taxon-name-part taxon-name-part-type="species" reg="malayanus">malayanus</tp:taxon-name-part></tp:taxon-name></italic> (vs both inner and outer lobes curve inwardly and acuminate, forming a hook at their apex); (3) inner and outer branches of the bifurcated part of virgae almost same length in <italic><tp:taxon-name><tp:taxon-name-part taxon-name-part-type="genus" reg="Nannopygia">N.</tp:taxon-name-part> <tp:taxon-name-part taxon-name-part-type="species" reg="malayanus">malayanus</tp:taxon-name-part></tp:taxon-name></italic> (vs longer inner branches); and (4) metazona of pronotum and tarsi much more strongly marked in black in <italic><tp:taxon-name><tp:taxon-name-part taxon-name-part-type="genus" reg="Nannopygia">N.</tp:taxon-name-part> <tp:taxon-name-part taxon-name-part-type="species" reg="malayanus">malayanus</tp:taxon-name-part></tp:taxon-name></italic>. While this final difference could be attributable to individual variation, the structural differences in (1) to (3) are significant enough to conclude that the two names should not be considered synonyms.</p><p>Similarly, the external morphology and genitalia of the Singaporean male and female specimens examined in the present study closely resemble those of <italic><tp:taxon-name><tp:taxon-name-part taxon-name-part-type="genus" reg="Nannopygia">N.</tp:taxon-name-part> <tp:taxon-name-part taxon-name-part-type="species" reg="karnyi">karnyi</tp:taxon-name-part></tp:taxon-name></italic> (Borelli, 1926) known from Indonesia (Mentawai Islands) (<xref ref-type="bibr" rid="B12">Borelli 1926a</xref>; <xref ref-type="bibr" rid="B94">Hincks 1955</xref>). However, the male of <italic><tp:taxon-name><tp:taxon-name-part taxon-name-part-type="genus" reg="Nannopygia">N.</tp:taxon-name-part> <tp:taxon-name-part taxon-name-part-type="species" reg="karnyi">karnyi</tp:taxon-name-part></tp:taxon-name></italic> differs in the following respects: (1) the apex of the outer branch of parameres is thick and almost truncate (vs tapering and distinctly pointed apically in the specimen from Singapore); (2) within each penis lobe, three spine-like (?) structures overlapping the respective virga are present (vs such structures absent); (3) the inner and outer branches of the bifurcated virgae are approximately equal in length (vs the inner branch distinctly longer); and (4) the posterior margin of the penultimate sternite is broadly rounded, with a large oval depression anterior to it (vs nearly truncate with a faint, oval marking). The last character, however, may be attributable to the fact that the specimen from Singapore represents the macrolabic form—within <tp:taxon-name><tp:taxon-name-part taxon-name-part-type="family" reg="Diplatyidae">Diplatyidae</tp:taxon-name-part></tp:taxon-name>, intraspecific variation between the macro-, meso-, and microlabic forms has been reported in some species (<xref ref-type="bibr" rid="B94">Hincks 1955</xref>; <xref ref-type="bibr" rid="B148">Sakai 1985</xref>). The shape of the paramere is also similar to those of <italic><tp:taxon-name><tp:taxon-name-part taxon-name-part-type="genus" reg="Nannopygia">N.</tp:taxon-name-part> <tp:taxon-name-part taxon-name-part-type="species" reg="angustatus">angustatus</tp:taxon-name-part></tp:taxon-name></italic> (Burr, 1910) from Bangladesh (<xref ref-type="bibr" rid="B35">Burr 1910b</xref>), but this species is characterized by the unique shape of the penultimate sternite with the caudal margin protruding medially, forming a subtruncate lobe (<xref ref-type="bibr" rid="B94">Hincks 1955</xref>). <italic><tp:taxon-name><tp:taxon-name-part taxon-name-part-type="genus" reg="Nannopygia">Nannopygia</tp:taxon-name-part></tp:taxon-name></italic> appears to have diversified into numerous closely related species in Southeast Asia forming the <italic>nigriceps</italic> group (<xref ref-type="bibr" rid="B94">Hincks 1955</xref>). The present identification is based primarily on the concordance of female external morphology (except for the coloration of the pronotum) among specimens collected from the same locality, rather than on a positive determination derived from detailed examination of male morphology. Further studies on intraspecific variation based on a larger number of specimens, as well as comparative DNA analyses, are desirable.</p></tp:treatment-sec><ref-list><ref id="B111"><mixed-citation xmlns:xlink="http://www.w3.org/1999/xlink" xlink:type="simple">Kirby WF (1903) Notes on <tp:taxon-name><tp:taxon-name-part taxon-name-part-type="family">Forficulidae</tp:taxon-name-part></tp:taxon-name>, with descriptions of new species in the collection of the Natural History Museum, South Kensington. Annals and Magazine of Natural History 11(61): 60–68. <ext-link xlink:href="10.1080/00222930308678724" ext-link-type="doi" xlink:type="simple">https://doi.org/10.1080/00222930308678724</ext-link></mixed-citation></ref><ref id="B126"><mixed-citation xmlns:xlink="http://www.w3.org/1999/xlink" xlink:type="simple">Natural History Museum (2025) 013323041_71002_81768 (from <italic>Collection specimens</italic>) [Photograph]. Natural History Museum. Licensed under CC-BY-4.0 (<ext-link xlink:href="https://creativecommons.org/licenses/by/4.0" ext-link-type="uri" xlink:type="simple">https://creativecommons.org/licenses/by/4.0</ext-link>). <ext-link xlink:href="https://data.nhm.ac.uk/object/9c5d1de1-84d1-47b2-aaff-cce665e028bf/1752583504928" ext-link-type="uri" xlink:type="simple">https://data.nhm.ac.uk/object/9c5d1de1-84d1-47b2-aaff-cce665e028bf/1752583504928</ext-link></mixed-citation></ref><ref id="B94"><mixed-citation xmlns:xlink="http://www.w3.org/1999/xlink" xlink:type="simple">Hincks WD (1955) A systematic monograph of the <tp:taxon-name><tp:taxon-name-part taxon-name-part-type="order">Dermaptera</tp:taxon-name-part></tp:taxon-name> of the world based on material in the British Museum (Natural History). Part I. <tp:taxon-name><tp:taxon-name-part taxon-name-part-type="family">Pygidicranidae</tp:taxon-name-part></tp:taxon-name>, Subfamily Diplatynae. British Museum (Natural History), London, 132 pp.</mixed-citation></ref><ref id="B95"><mixed-citation xmlns:xlink="http://www.w3.org/1999/xlink" xlink:type="simple">Hincks WD (1957) New species of the genus <italic><tp:taxon-name><tp:taxon-name-part taxon-name-part-type="genus">Diplatys</tp:taxon-name-part></tp:taxon-name></italic> Serville (<tp:taxon-name><tp:taxon-name-part taxon-name-part-type="order">Dermaptera</tp:taxon-name-part></tp:taxon-name>: <tp:taxon-name><tp:taxon-name-part taxon-name-part-type="family">Pygidicranidae</tp:taxon-name-part></tp:taxon-name>). Proceedings of the Royal Entomological Society of London, series B 26: 149–154. <ext-link xlink:href="10.1111/j.1365-3113.1957.tb00395.x" ext-link-type="doi" xlink:type="simple">https://doi.org/10.1111/j.1365-3113.1957.tb00395.x</ext-link></mixed-citation></ref><ref id="B12"><mixed-citation xmlns:xlink="http://www.w3.org/1999/xlink" xlink:type="simple">Borelli A (1926a) Spolia Mentawiensia: <tp:taxon-name><tp:taxon-name-part taxon-name-part-type="order">Dermaptera</tp:taxon-name-part></tp:taxon-name>. Malayan Branch Royal Asiatic Society 4(3): 384–391. <ext-link xlink:href="https://www.jstor.org/stable/41559678" ext-link-type="uri" xlink:type="simple">https://www.jstor.org/stable/41559678</ext-link></mixed-citation></ref><ref id="B148"><mixed-citation xmlns:xlink="http://www.w3.org/1999/xlink" xlink:type="simple">Sakai S (1985) Dermapterorum Catalogus XVI–XVIII: Iconographia I–III. <tp:taxon-name><tp:taxon-name-part taxon-name-part-type="family">Pygidicranidae</tp:taxon-name-part></tp:taxon-name> and <tp:taxon-name><tp:taxon-name-part taxon-name-part-type="family">Diplatyidae</tp:taxon-name-part></tp:taxon-name>. Seiroku Sakai (Daito Bunka University), Tokyo, 1080 pp.</mixed-citation></ref><ref id="B35"><mixed-citation xmlns:xlink="http://www.w3.org/1999/xlink" xlink:type="simple">Burr M (1910b) <tp:taxon-name><tp:taxon-name-part taxon-name-part-type="order">Dermaptera</tp:taxon-name-part></tp:taxon-name>–Fauna of British India, including Ceylon and Burma. Taylor and Franis, London, UK, 217 pp. [+ 10 pls] <ext-link xlink:href="10.5962/bhl.title.100789" ext-link-type="doi" xlink:type="simple">https://doi.org/10.5962/bhl.title.100789</ext-link></mixed-citation></ref></ref-list></tp:taxon-treatment>
