# Supplementary material for: Annotated checklist of Dermaptera and Zoraptera (Insecta) of Singapore, with redescriptions of several species
Source: Zookeys. 2026 Apr 3;1276:1–47. doi: 10.3897/zookeys.1276.183701 (PMC13069393; doi:10.3897/zookeys.1276.183701)
Supplement: XML Treatment for Echinosoma roseiventre [file zookeys.1276.183701-treatment3.xml]

<!DOCTYPE tp:taxon-treatment
  PUBLIC "-//TaxonX//DTD Taxonomic Treatment Publishing DTD v0 20100105//EN" "tax-treatment-NSO.dtd">
<tp:taxon-treatment xmlns:tp="http://www.plazi.org/taxpub"><tp:treatment-meta><kwd-group><label>Taxon classification</label><kwd>
                <named-content content-type="kingdom">Animalia</named-content>
              </kwd><kwd>
                <named-content content-type="order">Dermaptera</named-content>
              </kwd><kwd>
                <named-content content-type="family">Pygidicranidae</named-content>
              </kwd></kwd-group><mixed-citation publication-type="journal"><person-group><name><surname>Kamimura</surname><given-names>Yoshitaka</given-names></name><name><surname>Cheah</surname><given-names>Shen</given-names></name><name><surname>Wang</surname><given-names>Wendy Yanling</given-names></name><name><surname>Lam</surname><given-names>Weng Ngai</given-names></name></person-group><article-title>Annotated checklist of <tp:taxon-name><tp:taxon-name-part taxon-name-part-type="order" reg="Dermaptera">Dermaptera</tp:taxon-name-part></tp:taxon-name> and <tp:taxon-name><tp:taxon-name-part taxon-name-part-type="order" reg="Zoraptera">Zoraptera</tp:taxon-name-part></tp:taxon-name> (<tp:taxon-name><tp:taxon-name-part taxon-name-part-type="class" reg="Insecta">Insecta</tp:taxon-name-part></tp:taxon-name>) of Singapore, with redescriptions of several species</article-title><source>Zookeys</source><day>03</day><month>04</month><year>2026</year><volume>1276</volume><fpage>1</fpage><lpage>47</lpage><pub-id pub-id-type="doi">10.3897/zookeys.1276.183701</pub-id></mixed-citation></tp:treatment-meta><tp:nomenclature><tp:taxon-name><object-id xmlns:xlink="http://www.w3.org/1999/xlink" content-type="arpha" xlink:type="simple">2089D347-4FDA-5F96-A948-22B87B3AF90F</object-id>
                    		<tp:taxon-name-part taxon-name-part-type="genus" reg="Echinosoma">Echinosoma</tp:taxon-name-part> <tp:taxon-name-part taxon-name-part-type="species" reg="roseiventre">roseiventre</tp:taxon-name-part>
                    	</tp:taxon-name><tp:taxon-authority>Kamimura &amp; Nishikawa, 2016</tp:taxon-authority><xref ref-type="fig" rid="F2">Figs 11–15</xref><tp:nomenclature-citation-list><tp:nomenclature-citation><tp:taxon-name><tp:taxon-name-part taxon-name-part-type="genus" reg="Echinosoma">Echinosoma</tp:taxon-name-part> <tp:taxon-name-part taxon-name-part-type="species" reg="roseiventre">roseiventre</tp:taxon-name-part></tp:taxon-name><comment> Kamimura et al., 2016b: 53, figs 1a, 2–9 (Peninsular Malaysia, Penang Island).</comment></tp:nomenclature-citation><tp:nomenclature-citation><tp:taxon-name>
                  <tp:taxon-name-part taxon-name-part-type="genus" reg="Echinosoma">Echinosoma</tp:taxon-name-part>
                </tp:taxon-name><comment> sp.: <xref ref-type="bibr" rid="B100">Kamimura et al. 2016a</xref>: 240 (Peninsular Malaysia, Penang Island).</comment></tp:nomenclature-citation></tp:nomenclature-citation-list></tp:nomenclature><tp:treatment-sec sec-type="Specimens examined"><title>Specimens examined.</title><p><bold><abbrev xmlns:xlink="http://www.w3.org/1999/xlink" xlink:title="Zoological Reference Collection, Lee Kong Chian Natural History Museum, National University of Singapore, Singapore" xlink:type="simple">ZRC</abbrev></bold> • 1 ♂; MacRitchie Nature Park; 7 Mar. 2024; Y. Kamimura leg.; Hand collection (day); ZRC_ENT00064395. • 1 ♀ (winged form); same data as for ZRC_ENT00064395; ZRC_ENT00064396. • 1 ♀; same data as for ZRC_ENT00064395; ZRC_ENT00064397. • 1 nymph; Thomson Nature Park; 12 Mar. 2024; Y. Kamimura leg.; Hand collection (day); ZRC_ENT00064428.</p></tp:treatment-sec><tp:treatment-sec sec-type="Description of females"><title>Description of females</title><p>(ZRC_ENT00064396, ZRC_ENT00064397)</p><p>Length of body (without forceps): 7.3–7.6 mm. Length of forceps: 0.6–0.7 mm. Head width: 1.3 mm. Pronotum width: 1.2 mm. Pronotum length: 0.95 mm.</p><p>Color: General body color (Fig. <xref ref-type="fig" rid="F2">11</xref>) dull smoky black but abdomen, especially caudal part, pygidium, and forceps reddish brown or rosy. Mouth parts brownish. Antennae dark brown except for first three segments dirty white. Legs dirty white but femora with a broad fuscous band near the base. Caudal margin of tegmina with distinct, narrow, whitish band. First abdominal segment whitish. Body sparsely covered with obtuse bristles. Head (Fig. <xref ref-type="fig" rid="F2">11</xref>): approx. as long as broad; frons convex; transverse and median suture indistinct; caudal margin feebly emarginated in middle. Antennae: 17 segments; first expanded apically, ~ 1/2 long as the distance between antennal bases; second short, quadrate; third long, 2× as long as broad; fourth and fifth short, as long as broad; sixth and beyond gradually longer and narrowing basally rendering some segments subpyriform. Eyes long but shorter than post-ocular length. Post-ocular margin with a row of five or six long bristles. Pronotum (Fig. <xref ref-type="fig" rid="F2">11</xref>): broader than long; surface rough; lateral sides rounded; frontal and caudal angles weakly and strongly rounded, respectively; caudal margin convex with distinct emargination in middle; prozona distinctively raised; median sulcus weak but visible; row of long bristles on frontal and lateral margins. Tegmina (Fig. <xref ref-type="fig" rid="F2">11</xref>): longer than pronotum; surface rough; humeral angle weak and anal angle shortly rounded off to show a small, triangular scutellum; caudal margin obliquely truncate, outer and caudal margins with long bristles. In the winged female, hindwing scales protruding from tegmina, ~ 1.5× longer than tegmina. Legs (Fig. <xref ref-type="fig" rid="F2">11</xref>): stout; femora not compressed, ecarinate; arolium small; hind tarsi with first segment longer than third. Abdomen (Fig. <xref ref-type="fig" rid="F2">11</xref>): fusiform, tergites with scattered granules and very short obtuse bristles with whitish apex; first two tergites and lateral sides of third tergites onward with long bristles near caudal margins. Penultimate sternite (Fig. <xref ref-type="fig" rid="F2">12</xref>): transverse, rectangular with caudal margin almost straight. Ultimate tergite (Fig. <xref ref-type="fig" rid="F2">11</xref>): transverse, with small projections above the base of forceps; caudal margin feebly emarginated at middle. Pygidium (Fig. <xref ref-type="fig" rid="F2">13</xref>): short, with a small triangular projection dorsally, but hidden when observed from the dorsal side. Forceps thicker than those of males, almost triangular, bases in close proximity, tips curving inward, creating a spindle-shaped space between them. Genitalia (Fig. <xref ref-type="fig" rid="F2">14</xref>) with well-developed gonapophyses (particularly gonoplac IX and gonapophysis VIII), as is usual in this genus. Spermatheca (Fig. <xref ref-type="fig" rid="F2">14</xref>): elongate, tubular, without a pigmented capsule at the distal end.</p><fig id="F2" position="float" orientation="portrait"><object-id xmlns:xlink="http://www.w3.org/1999/xlink" content-type="doi" xlink:type="simple">10.3897/zookeys.1276.183701.figures11-15</object-id><object-id xmlns:xlink="http://www.w3.org/1999/xlink" content-type="zenodo_dep_id" xlink:type="simple">19426558</object-id><object-id xmlns:xlink="http://www.w3.org/1999/xlink" content-type="arpha" xlink:type="simple">78226270-320C-5ACC-84FE-0C1315B3A801</object-id><label>Figures 11–15.</label><caption><p><italic><tp:taxon-name><tp:taxon-name-part taxon-name-part-type="genus" reg="Echinosoma">Echinosoma</tp:taxon-name-part> <tp:taxon-name-part taxon-name-part-type="species" reg="roseiventre">roseiventre</tp:taxon-name-part></tp:taxon-name></italic> Kamimura &amp; Nishikawa, 2016. <bold>11–14</bold>. Female (brachypterous form: ZRC_ENT00064397): <bold>11</bold>. Dorsal habitus; <bold>12</bold>. Penultimate sternite; <bold>13</bold>. Pygidium; <bold>14</bold>. Genitalia; <bold>15</bold>. Male (brachyoterous form: ZRC_ENT00064395) genitalia. The blue arrowhead in <bold>13</bold> indicates the projection on female pygidium. Abbreviations: <abbrev xmlns:xlink="http://www.w3.org/1999/xlink" xlink:title="gonoplac (coxal lobe) IX" xlink:type="simple">gl9</abbrev>, gonoplac (= coxal lobe) IX; <abbrev xmlns:xlink="http://www.w3.org/1999/xlink" xlink:title="gonapophysis VIII" xlink:type="simple">gp8</abbrev>, gonapophysis VIII; sp, spermatheca. Scale bars: 3 mm (<bold>11</bold>); 0.5 mm (<bold>12–15</bold>).</p></caption><graphic xmlns:xlink="http://www.w3.org/1999/xlink" xlink:href="zookeys-1276-001_article-183701__-g002.jpg" id="oo_1579146.jpg" position="float" orientation="portrait" xlink:type="simple"><uri content-type="original_file" xlink:type="simple">https://binary.pensoft.net/fig/1579146</uri></graphic></fig></tp:treatment-sec><tp:treatment-sec sec-type="Distribution"><title>Distribution.</title><p>Malaysia (Penang Island), Singapore (new record).</p></tp:treatment-sec><tp:treatment-sec sec-type="Remarks"><title>Remarks.</title><p>The external and genital features of a male (ZRC_ENT00064395: Fig. <xref ref-type="fig" rid="F2">15</xref>) match those of <italic><tp:taxon-name><tp:taxon-name-part taxon-name-part-type="genus" reg="Echinosoma">E.</tp:taxon-name-part> <tp:taxon-name-part taxon-name-part-type="species" reg="roseiventre">roseiventre</tp:taxon-name-part></tp:taxon-name></italic> described by <xref ref-type="bibr" rid="B101">Kamimura et al. (2016b)</xref>, for which only two brachypterous males have been reported to date from Penang Island, Malaysia. Two females, one of which with fully developed wings, were collected along with the male during a field survey. The description of the female is provided for the first time. A nymph, with well-developed wing buds, was also tentatively identified as this species (ZRC_ENT00064428).</p><p>This species closely resembles <italic><tp:taxon-name><tp:taxon-name-part taxon-name-part-type="genus" reg="Echinosoma">E.</tp:taxon-name-part> <tp:taxon-name-part taxon-name-part-type="species" reg="andamanense">andamanense</tp:taxon-name-part></tp:taxon-name></italic> Srivastava, 1988 (originally described as <italic><tp:taxon-name><tp:taxon-name-part taxon-name-part-type="genus" reg="Echinosoma">E.</tp:taxon-name-part> <tp:taxon-name-part taxon-name-part-type="species" reg="andamanensis">andamanensis</tp:taxon-name-part></tp:taxon-name></italic>: see <xref ref-type="bibr" rid="B129">Nishikawa 2023</xref>), which was described from India (<xref ref-type="bibr" rid="B101">Kamimura et al. 2016b</xref>). The females of the species described herein also exhibit similar external morphology; however, the pygidium of <italic><tp:taxon-name><tp:taxon-name-part taxon-name-part-type="genus" reg="Echinosoma">E.</tp:taxon-name-part> <tp:taxon-name-part taxon-name-part-type="species" reg="andamanense">andamanense</tp:taxon-name-part></tp:taxon-name></italic> is notably larger and longer, making it visible from the dorsal side (<xref ref-type="bibr" rid="B171">Srivastava 1988</xref>).</p></tp:treatment-sec><ref-list><ref id="B100"><mixed-citation xmlns:xlink="http://www.w3.org/1999/xlink" xlink:type="simple">Kamimura Y, Nishikawa M, Lee C-Y (2016a) The earwig fauna (<tp:taxon-name><tp:taxon-name-part taxon-name-part-type="class">Insecta</tp:taxon-name-part></tp:taxon-name>: <tp:taxon-name><tp:taxon-name-part taxon-name-part-type="order">Dermaptera</tp:taxon-name-part></tp:taxon-name>) of Penang Island, Malaysia, with descriptions of two new species. Zootaxa 4084: 233–257. <ext-link xlink:href="10.11646/zootaxa.4084.2.4" ext-link-type="doi" xlink:type="simple">https://doi.org/10.11646/zootaxa.4084.2.4</ext-link></mixed-citation></ref><ref id="B101"><mixed-citation xmlns:xlink="http://www.w3.org/1999/xlink" xlink:type="simple">Kamimura Y, Nishikawa M, Lee C-Y (2016b) A new earwig of the genus <italic><tp:taxon-name><tp:taxon-name-part taxon-name-part-type="genus">Echinosoma</tp:taxon-name-part></tp:taxon-name></italic> from Penang Island, Peninsular Malaysia, with notes on the taxonomic and nomenclatural problems of the genus <italic><tp:taxon-name><tp:taxon-name-part taxon-name-part-type="genus">Cranopygia</tp:taxon-name-part></tp:taxon-name></italic> (<tp:taxon-name><tp:taxon-name-part taxon-name-part-type="class">Insecta</tp:taxon-name-part></tp:taxon-name>: <tp:taxon-name><tp:taxon-name-part taxon-name-part-type="order">Dermaptera</tp:taxon-name-part></tp:taxon-name>: <tp:taxon-name><tp:taxon-name-part taxon-name-part-type="family">Pygidicranidae</tp:taxon-name-part></tp:taxon-name>). ZooKeys 636: 51–65. <ext-link xlink:href="10.3897/zookeys.636.10592" ext-link-type="doi" xlink:type="simple">https://doi.org/10.3897/zookeys.636.10592</ext-link></mixed-citation></ref><ref id="B129"><mixed-citation xmlns:xlink="http://www.w3.org/1999/xlink" xlink:type="simple">Nishikawa M (2023) A new species of the genus <italic><tp:taxon-name><tp:taxon-name-part taxon-name-part-type="genus">Echinosoma</tp:taxon-name-part></tp:taxon-name></italic> (<tp:taxon-name><tp:taxon-name-part taxon-name-part-type="order">Dermaptera</tp:taxon-name-part></tp:taxon-name>: <tp:taxon-name><tp:taxon-name-part taxon-name-part-type="family">Pygidicranidae</tp:taxon-name-part></tp:taxon-name>) from Ishigakijima, Southwestern Japan. Japanese Journal of Systematic Entomology 29(1): 173–176.</mixed-citation></ref><ref id="B171"><mixed-citation xmlns:xlink="http://www.w3.org/1999/xlink" xlink:type="simple">Srivastava GK (1988) Fauna of India and the adjacent Countries, <tp:taxon-name><tp:taxon-name-part taxon-name-part-type="order">Dermaptera</tp:taxon-name-part></tp:taxon-name> Part I: Pygidicra­noidea. Zoological Survey of India, Kolkata, 268 pp.</mixed-citation></ref></ref-list></tp:taxon-treatment>
