# Supplementary material for: Annotated checklist of Dermaptera and Zoraptera (Insecta) of Singapore, with redescriptions of several species
Source: Zookeys. 2026 Apr 3;1276:1–47. doi: 10.3897/zookeys.1276.183701 (PMC13069393; doi:10.3897/zookeys.1276.183701)
Supplement: XML Treatment for Parapsalis infernalis [file zookeys.1276.183701-treatment4.xml]

<!DOCTYPE tp:taxon-treatment
  PUBLIC "-//TaxonX//DTD Taxonomic Treatment Publishing DTD v0 20100105//EN" "tax-treatment-NSO.dtd">
<tp:taxon-treatment xmlns:tp="http://www.plazi.org/taxpub"><tp:treatment-meta><kwd-group><label>Taxon classification</label><kwd>
                <named-content content-type="kingdom">Animalia</named-content>
              </kwd><kwd>
                <named-content content-type="order">Dermaptera</named-content>
              </kwd><kwd>
                <named-content content-type="family">Pygidicranidae</named-content>
              </kwd></kwd-group><mixed-citation publication-type="journal"><person-group><name><surname>Kamimura</surname><given-names>Yoshitaka</given-names></name><name><surname>Cheah</surname><given-names>Shen</given-names></name><name><surname>Wang</surname><given-names>Wendy Yanling</given-names></name><name><surname>Lam</surname><given-names>Weng Ngai</given-names></name></person-group><article-title>Annotated checklist of <tp:taxon-name><tp:taxon-name-part taxon-name-part-type="order" reg="Dermaptera">Dermaptera</tp:taxon-name-part></tp:taxon-name> and <tp:taxon-name><tp:taxon-name-part taxon-name-part-type="order" reg="Zoraptera">Zoraptera</tp:taxon-name-part></tp:taxon-name> (<tp:taxon-name><tp:taxon-name-part taxon-name-part-type="class" reg="Insecta">Insecta</tp:taxon-name-part></tp:taxon-name>) of Singapore, with redescriptions of several species</article-title><source>Zookeys</source><day>03</day><month>04</month><year>2026</year><volume>1276</volume><fpage>1</fpage><lpage>47</lpage><pub-id pub-id-type="doi">10.3897/zookeys.1276.183701</pub-id></mixed-citation></tp:treatment-meta><tp:nomenclature><tp:taxon-name><object-id xmlns:xlink="http://www.w3.org/1999/xlink" content-type="arpha" xlink:type="simple">CB4FB2A6-BB62-54EA-955D-535BFF12611F</object-id>
                    		<tp:taxon-name-part taxon-name-part-type="genus" reg="Parapsalis">Parapsalis</tp:taxon-name-part> <tp:taxon-name-part taxon-name-part-type="species" reg="infernalis">infernalis</tp:taxon-name-part>
                    	</tp:taxon-name><tp:taxon-authority>(Burr, 1913)</tp:taxon-authority><tp:nomenclature-citation-list><tp:nomenclature-citation><tp:taxon-name><tp:taxon-name-part taxon-name-part-type="genus" reg="Chaetospania">Chaetospania</tp:taxon-name-part> <tp:taxon-name-part taxon-name-part-type="species" reg="infernalis">infernalis</tp:taxon-name-part></tp:taxon-name><comment> Burr, 1913b: 67, fig. 3 (Formosa [= Taiwan]).</comment></tp:nomenclature-citation><tp:nomenclature-citation><tp:taxon-name>
                  <tp:taxon-name-part taxon-name-part-type="genus" reg="Chaetospania">Chaetospania</tp:taxon-name-part>
                </tp:taxon-name><comment> ? sp. Burr, 1913a: 142 (Arunachal Pradesh, India).</comment></tp:nomenclature-citation><tp:nomenclature-citation><tp:taxon-name><tp:taxon-name-part taxon-name-part-type="genus" reg="Parapsalis">Parapsalis</tp:taxon-name-part> <tp:taxon-name-part taxon-name-part-type="species" reg="laevis">laevis</tp:taxon-name-part></tp:taxon-name><comment> Borelli, 1921: 3, fig. 1 (Sandakan, Borneo).</comment></tp:nomenclature-citation><tp:nomenclature-citation><tp:taxon-name><tp:taxon-name-part taxon-name-part-type="genus" reg="Protolabis">Protolabis</tp:taxon-name-part> <tp:taxon-name-part taxon-name-part-type="species" reg="aroliata">aroliata</tp:taxon-name-part></tp:taxon-name><comment> Bey-Bienko, 1959a: 598, figs 10, 14 (Yunnan, China).</comment></tp:nomenclature-citation><tp:nomenclature-citation><tp:taxon-name><tp:taxon-name-part taxon-name-part-type="genus" reg="Prolabisca">Prolabisca</tp:taxon-name-part> <tp:taxon-name-part taxon-name-part-type="species" reg="aroliata">aroliata</tp:taxon-name-part></tp:taxon-name><comment>: <xref ref-type="bibr" rid="B5">Bey-Bienko 1959b</xref>: 943.</comment></tp:nomenclature-citation><tp:nomenclature-citation><tp:taxon-name><tp:taxon-name-part taxon-name-part-type="genus" reg="Anisolabis">Anisolabis</tp:taxon-name-part> <tp:taxon-name-part taxon-name-part-type="species" reg="infernalis">infernalis</tp:taxon-name-part></tp:taxon-name><comment>: <xref ref-type="bibr" rid="B145">Sakai 1970a</xref>: 69.</comment></tp:nomenclature-citation><tp:nomenclature-citation><tp:taxon-name><tp:taxon-name-part taxon-name-part-type="genus" reg="Anisolabis">Anisolabis</tp:taxon-name-part> <tp:taxon-name-part taxon-name-part-type="species" reg="laevis">laevis</tp:taxon-name-part></tp:taxon-name><comment>: <xref ref-type="bibr" rid="B145">Sakai 1970a</xref>: 69.</comment></tp:nomenclature-citation><tp:nomenclature-citation><tp:taxon-name><tp:taxon-name-part taxon-name-part-type="genus" reg="Prolabisca">Prolabisca</tp:taxon-name-part> <tp:taxon-name-part taxon-name-part-type="species" reg="infernalis">infernalis</tp:taxon-name-part></tp:taxon-name><comment>: <xref ref-type="bibr" rid="B128">Nishikawa 1976</xref>: 44.</comment></tp:nomenclature-citation><tp:nomenclature-citation><tp:taxon-name><tp:taxon-name-part taxon-name-part-type="genus" reg="Parapsalis">Parapsalis</tp:taxon-name-part> <tp:taxon-name-part taxon-name-part-type="species" reg="infernalis">infernalis</tp:taxon-name-part></tp:taxon-name><comment>: <xref ref-type="bibr" rid="B189">Steinmann 1989b</xref>: 188.</comment></tp:nomenclature-citation></tp:nomenclature-citation-list></tp:nomenclature><tp:treatment-sec sec-type="Specimens examined"><title>Specimens examined.</title><p><bold><abbrev xmlns:xlink="http://www.w3.org/1999/xlink" xlink:title="Zoological Reference Collection, Lee Kong Chian Natural History Museum, National University of Singapore, Singapore" xlink:type="simple">ZRC</abbrev></bold> • 1 ♂; Thomson Nature Park; 8 Mar. 2024; Y. Kamimura leg.; Hand collection (day); ZRC_ENT00064409. • 1 ♂; same data as for ZRC_ENT00064409; ZRC_ENT00064410. • 1 ♂; same data as for ZRC_ENT00064409; ZRC_ENT00064411. • 1 ♀; same data as for ZRC_ENT00064409; ZRC_ENT00064412. • 1 ♀; same data as for ZRC_ENT00064409; ZRC_ENT00064413. • 1 ♀; same data as for ZRC_ENT00064409; ZRC_ENT00064414. • 1 ♀; same data as for ZRC_ENT00064409; ZRC_ENT00064415. • 1 ♂; same collection data as for ZRC_ENT00064409; 12 Mar. 2024; ZRC_ENT00064434. • 1 ♂; same data as for ZRC_ ZRC_ENT00064434; ZRC_ENT00064435. • 1 ♂; same data as for ZRC_ ZRC_ENT00064434; ZRC_ENT00064436. • 1 ♀; same data as for ZRC_ ZRC_ENT00064434; ZRC_ENT00064437. • 1 ♀; same data as for ZRC_ ZRC_ENT00064434; ZRC_ENT00064438. • 1 nymph; same data as for ZRC_ ZRC_ENT00064434; ZRC_ENT00064439.</p></tp:treatment-sec><tp:treatment-sec sec-type="Distribution"><title>Distribution.</title><p>Japan (Ryukyu Islands), Taiwan, China, Bhutan, India, Vietnam, Thailand, Peninsular Malaysia, Borneo, Sumatra, Singapore (new record).</p></tp:treatment-sec><tp:treatment-sec sec-type="Remarks"><title>Remarks.</title><p>This unique species constitutes the monotypic subfamily <tp:taxon-name><tp:taxon-name-part taxon-name-part-type="subfamily" reg="Prolabiscinae">Prolabiscinae</tp:taxon-name-part></tp:taxon-name> (<xref ref-type="bibr" rid="B99">Kamimura 2025</xref>).</p></tp:treatment-sec><ref-list><ref id="B5"><mixed-citation xmlns:xlink="http://www.w3.org/1999/xlink" xlink:type="simple">Bey-Bienko GY (1959b) Correction for the paper of G. Y. Bey-Bienko <tp:taxon-name><tp:taxon-name-part taxon-name-part-type="order">Dermaptera</tp:taxon-name-part></tp:taxon-name> of Szechuan and Yunnan (Ent. Obozr., 38: 590–627). Entomologicheskoe Obozrenie 38(4): 943. [In Russian]</mixed-citation></ref><ref id="B145"><mixed-citation xmlns:xlink="http://www.w3.org/1999/xlink" xlink:type="simple">Sakai S (1970a) Dermapterorum Catalogus Praeliminaris. I. A basic survey for numerical taxonomy of the <tp:taxon-name><tp:taxon-name-part taxon-name-part-type="family">Labiduridae</tp:taxon-name-part></tp:taxon-name> and <tp:taxon-name><tp:taxon-name-part taxon-name-part-type="family">Carcinophoridae</tp:taxon-name-part></tp:taxon-name>, the <tp:taxon-name><tp:taxon-name-part taxon-name-part-type="order">Dermaptera</tp:taxon-name-part></tp:taxon-name> of the World. Daito Bunka University, Tokyo, 49 + 91 pp.</mixed-citation></ref><ref id="B128"><mixed-citation xmlns:xlink="http://www.w3.org/1999/xlink" xlink:type="simple">Nishikawa M (1976) Notes on the <tp:taxon-name><tp:taxon-name-part taxon-name-part-type="subfamily">Prolabiscinae</tp:taxon-name-part></tp:taxon-name> (<tp:taxon-name><tp:taxon-name-part taxon-name-part-type="order">Dermaptera</tp:taxon-name-part></tp:taxon-name>: <tp:taxon-name><tp:taxon-name-part taxon-name-part-type="family">Pygidicranidae</tp:taxon-name-part></tp:taxon-name>). Transactions of the Shikoku Entomological Society 13(1–2): 41–45.</mixed-citation></ref><ref id="B189"><mixed-citation xmlns:xlink="http://www.w3.org/1999/xlink" xlink:type="simple">Steinmann H (1989b) World Catalogue of <tp:taxon-name><tp:taxon-name-part taxon-name-part-type="order">Dermaptera</tp:taxon-name-part></tp:taxon-name>. Kluwer Academic Publishers, Dordrecht, Netherlands, 934 pp.</mixed-citation></ref><ref id="B99"><mixed-citation xmlns:xlink="http://www.w3.org/1999/xlink" xlink:type="simple">Kamimura Y (2025) Re-examination of diagnostic traits for the higher classification of <tp:taxon-name><tp:taxon-name-part taxon-name-part-type="order">Dermaptera</tp:taxon-name-part></tp:taxon-name> (<tp:taxon-name><tp:taxon-name-part taxon-name-part-type="class">Insecta</tp:taxon-name-part></tp:taxon-name>) and a new classification system for <tp:taxon-name><tp:taxon-name-part taxon-name-part-type="suborder">Neodermaptera</tp:taxon-name-part></tp:taxon-name> based on a revised dataset. Proceedings of the Arthropodan Embryological Society of Japan 56: 1–26. <ext-link xlink:href="10.60372/paesj.56.0_1" ext-link-type="doi" xlink:type="simple">https://doi.org/10.60372/paesj.56.0_1</ext-link></mixed-citation></ref></ref-list></tp:taxon-treatment>
