# Supplementary material for: Annotated checklist of Dermaptera and Zoraptera (Insecta) of Singapore, with redescriptions of several species
Source: Zookeys. 2026 Apr 3;1276:1–47. doi: 10.3897/zookeys.1276.183701 (PMC13069393; doi:10.3897/zookeys.1276.183701)
Supplement: XML Treatment for Apachyus chartaceus [file zookeys.1276.183701-treatment5.xml]

<!DOCTYPE tp:taxon-treatment
  PUBLIC "-//TaxonX//DTD Taxonomic Treatment Publishing DTD v0 20100105//EN" "tax-treatment-NSO.dtd">
<tp:taxon-treatment xmlns:tp="http://www.plazi.org/taxpub"><tp:treatment-meta><kwd-group><label>Taxon classification</label><kwd>
                <named-content content-type="kingdom">Animalia</named-content>
              </kwd><kwd>
                <named-content content-type="order">Dermaptera</named-content>
              </kwd><kwd>
                <named-content content-type="family">Apachyidae</named-content>
              </kwd></kwd-group><mixed-citation publication-type="journal"><person-group><name><surname>Kamimura</surname><given-names>Yoshitaka</given-names></name><name><surname>Cheah</surname><given-names>Shen</given-names></name><name><surname>Wang</surname><given-names>Wendy Yanling</given-names></name><name><surname>Lam</surname><given-names>Weng Ngai</given-names></name></person-group><article-title>Annotated checklist of <tp:taxon-name><tp:taxon-name-part taxon-name-part-type="order" reg="Dermaptera">Dermaptera</tp:taxon-name-part></tp:taxon-name> and <tp:taxon-name><tp:taxon-name-part taxon-name-part-type="order" reg="Zoraptera">Zoraptera</tp:taxon-name-part></tp:taxon-name> (<tp:taxon-name><tp:taxon-name-part taxon-name-part-type="class" reg="Insecta">Insecta</tp:taxon-name-part></tp:taxon-name>) of Singapore, with redescriptions of several species</article-title><source>Zookeys</source><day>03</day><month>04</month><year>2026</year><volume>1276</volume><fpage>1</fpage><lpage>47</lpage><pub-id pub-id-type="doi">10.3897/zookeys.1276.183701</pub-id></mixed-citation></tp:treatment-meta><tp:nomenclature><tp:taxon-name><object-id xmlns:xlink="http://www.w3.org/1999/xlink" content-type="arpha" xlink:type="simple">601117E4-4200-5762-A61B-BA46FB091C6E</object-id>
                    		<tp:taxon-name-part taxon-name-part-type="genus" reg="Apachyus">Apachyus</tp:taxon-name-part> <tp:taxon-name-part taxon-name-part-type="species" reg="chartaceus">chartaceus</tp:taxon-name-part>
                    	</tp:taxon-name><tp:taxon-authority>(de Haan, 1842)</tp:taxon-authority><tp:nomenclature-citation-list><tp:nomenclature-citation><tp:taxon-name><tp:taxon-name-part taxon-name-part-type="genus" reg="Forficula">Forficula</tp:taxon-name-part> <tp:taxon-name-part taxon-name-part-type="species" reg="chartacea">chartacea</tp:taxon-name-part></tp:taxon-name><comment> de Haan, 1842: 239, pl. 23 fig. 7 (Sumatra).</comment></tp:nomenclature-citation><tp:nomenclature-citation><tp:taxon-name><tp:taxon-name-part taxon-name-part-type="genus" reg="Apachya">Apachya</tp:taxon-name-part> <tp:taxon-name-part taxon-name-part-type="species" reg="chartacea">chartacea</tp:taxon-name-part></tp:taxon-name><comment>: <xref ref-type="bibr" rid="B62">Dohrn 1863a</xref>: 43.</comment></tp:nomenclature-citation><tp:nomenclature-citation><tp:taxon-name><tp:taxon-name-part taxon-name-part-type="genus" reg="Apachys">Apachys</tp:taxon-name-part> <tp:taxon-name-part taxon-name-part-type="species" reg="chartacea">chartacea</tp:taxon-name-part></tp:taxon-name><comment>: <xref ref-type="bibr" rid="B68">Dubrony 1879a</xref>: 349.</comment></tp:nomenclature-citation><tp:nomenclature-citation><tp:taxon-name><tp:taxon-name-part taxon-name-part-type="genus" reg="Apachyus">Apachyus</tp:taxon-name-part> <tp:taxon-name-part taxon-name-part-type="species" reg="chartaceus">chartaceus</tp:taxon-name-part></tp:taxon-name><comment>: <xref ref-type="bibr" rid="B56">de Bormans and Krauss 1900</xref>: 13.</comment></tp:nomenclature-citation></tp:nomenclature-citation-list></tp:nomenclature><tp:treatment-sec sec-type="Specimens examined"><title>Specimens examined.</title><p><bold><abbrev xmlns:xlink="http://www.w3.org/1999/xlink" xlink:title="Zoological Reference Collection, Lee Kong Chian Natural History Museum, National University of Singapore, Singapore" xlink:type="simple">ZRC</abbrev></bold> • 1 ♀; Thomson Nature Park, Lorong Pelita; 8 Mar. 2024; Y. Kamimura leg.; Waste woodland forest, under thick bark of large fallen tree (<italic><tp:taxon-name><tp:taxon-name-part taxon-name-part-type="genus" reg="Terminalia">Terminalia</tp:taxon-name-part> <tp:taxon-name-part taxon-name-part-type="species" reg="catappa">catappa</tp:taxon-name-part></tp:taxon-name></italic>), hand collection (day); ZRC_ENT00064426. • 1 ♀; Thomson Nature Park, Lorong Pelita; 12 Mar. 2024; Y. Kamimura leg.; Waste woodland forest, under thick bark of large fallen tree (<italic><tp:taxon-name><tp:taxon-name-part taxon-name-part-type="genus" reg="Terminalia">Terminalia</tp:taxon-name-part> <tp:taxon-name-part taxon-name-part-type="species" reg="catappa">catappa</tp:taxon-name-part></tp:taxon-name></italic>), hand collection (day); ZRC_ENT00076889 (formerly in a YK personal collection as YK_Sin2024_1). • 1 ♂; same data as for preceding; ZRC_ENT00076890 (formerly YK_Sin2024_2). • 1 ♀; same collection data as for preceding; ZRC_ENT00076783 (formerly YK_Sin2024_3). • 1 nymph; same collection data as for preceding; ZRC_ENT00076784 (formerly YK_Sin2024_4).</p></tp:treatment-sec><tp:treatment-sec sec-type="Distribution"><title>Distribution.</title><p>Java, Borneo, Sumatra, Peninsular Malaysia, Singapore (new record).</p></tp:treatment-sec><tp:treatment-sec sec-type="Remarks"><title>Remarks.</title><p><xref ref-type="bibr" rid="B99">Kamimura (2025)</xref> reported two samples (one of each sex) collected during the intensive field survey conducted in 2024. The author proposed placing <tp:taxon-name><tp:taxon-name-part taxon-name-part-type="family" reg="Apachyidae">Apachyidae</tp:taxon-name-part></tp:taxon-name> (<italic><tp:taxon-name><tp:taxon-name-part taxon-name-part-type="genus" reg="Apachyus">Apachyus</tp:taxon-name-part></tp:taxon-name></italic> and <italic><tp:taxon-name><tp:taxon-name-part taxon-name-part-type="genus" reg="Dendroiketes">Dendroiketes</tp:taxon-name-part></tp:taxon-name></italic> Burr, 1909), <tp:taxon-name><tp:taxon-name-part taxon-name-part-type="family" reg="Gonolabiidae">Gonolabiidae</tp:taxon-name-part></tp:taxon-name> Popham &amp; Brindle, 1966b (<italic><tp:taxon-name><tp:taxon-name-part taxon-name-part-type="genus" reg="Gonolabina">Gonolabina</tp:taxon-name-part></tp:taxon-name></italic> Verhoeff, 1902b), and <tp:taxon-name><tp:taxon-name-part taxon-name-part-type="subfamily" reg="Allostethidae">Allostethidae</tp:taxon-name-part></tp:taxon-name> Verhoeff, 1904 (<italic><tp:taxon-name><tp:taxon-name-part taxon-name-part-type="genus" reg="Allostethus">Allostethus</tp:taxon-name-part></tp:taxon-name></italic> Verhoeff, 1904, <italic><tp:taxon-name><tp:taxon-name-part taxon-name-part-type="genus" reg="Allostethella">Allostethella</tp:taxon-name-part></tp:taxon-name></italic> Zacher, 1910, and <italic><tp:taxon-name><tp:taxon-name-part taxon-name-part-type="genus" reg="Gonolabidura">Gonolabidura</tp:taxon-name-part></tp:taxon-name></italic> Zacher, 1910) in Infraorder <tp:taxon-name><tp:taxon-name-part taxon-name-part-type="infraorder" reg="Protodermaptera">Protodermaptera</tp:taxon-name-part></tp:taxon-name>, based mainly on their neck and genital structures.</p></tp:treatment-sec><ref-list><ref id="B62"><mixed-citation xmlns:xlink="http://www.w3.org/1999/xlink" xlink:type="simple">Dohrn H (1863a) Versuch einer Monographie der Dermapteren. Stettiner entomologische zeitung 24: 35–66. <ext-link xlink:href="10.5281/zenodo.16326717" ext-link-type="doi" xlink:type="simple">https://doi.org/10.5281/zenodo.16326717</ext-link></mixed-citation></ref><ref id="B68"><mixed-citation xmlns:xlink="http://www.w3.org/1999/xlink" xlink:type="simple">Dubrony A (1879a) Enumeration des Orthoptères rapportés par MM. J. Doria, O. Beccari, et L. M. d’Albertis des regions Indienne et Austro-Malaise. Annali del Museo civico di storia natural di Genova 14: 348–383.</mixed-citation></ref><ref id="B56"><mixed-citation xmlns:xlink="http://www.w3.org/1999/xlink" xlink:type="simple">de Bormans A, Krauss H (1900) <tp:taxon-name><tp:taxon-name-part taxon-name-part-type="family">Forficulidae</tp:taxon-name-part></tp:taxon-name> und <tp:taxon-name><tp:taxon-name-part taxon-name-part-type="family">Hemimeridae</tp:taxon-name-part></tp:taxon-name>. In: Das Tierreich, 11. Verlag von R. Friedländer und Sohn, Berlin, 142 pp. <ext-link xlink:href="10.5962/bhl.title.69336" ext-link-type="doi" xlink:type="simple">https://doi.org/10.5962/bhl.title.69336</ext-link></mixed-citation></ref><ref id="B99"><mixed-citation xmlns:xlink="http://www.w3.org/1999/xlink" xlink:type="simple">Kamimura Y (2025) Re-examination of diagnostic traits for the higher classification of <tp:taxon-name><tp:taxon-name-part taxon-name-part-type="order">Dermaptera</tp:taxon-name-part></tp:taxon-name> (<tp:taxon-name><tp:taxon-name-part taxon-name-part-type="class">Insecta</tp:taxon-name-part></tp:taxon-name>) and a new classification system for <tp:taxon-name><tp:taxon-name-part taxon-name-part-type="suborder">Neodermaptera</tp:taxon-name-part></tp:taxon-name> based on a revised dataset. Proceedings of the Arthropodan Embryological Society of Japan 56: 1–26. <ext-link xlink:href="10.60372/paesj.56.0_1" ext-link-type="doi" xlink:type="simple">https://doi.org/10.60372/paesj.56.0_1</ext-link></mixed-citation></ref></ref-list></tp:taxon-treatment>
