# Supplementary material for: Annotated checklist of Dermaptera and Zoraptera (Insecta) of Singapore, with redescriptions of several species
Source: Zookeys. 2026 Apr 3;1276:1–47. doi: 10.3897/zookeys.1276.183701 (PMC13069393; doi:10.3897/zookeys.1276.183701)
Supplement: XML Treatment for Platylabia major [file zookeys.1276.183701-treatment7.xml]

<!DOCTYPE tp:taxon-treatment
  PUBLIC "-//TaxonX//DTD Taxonomic Treatment Publishing DTD v0 20100105//EN" "tax-treatment-NSO.dtd">
<tp:taxon-treatment xmlns:tp="http://www.plazi.org/taxpub"><tp:treatment-meta><kwd-group><label>Taxon classification</label><kwd>
                <named-content content-type="kingdom">Animalia</named-content>
              </kwd><kwd>
                <named-content content-type="order">Dermaptera</named-content>
              </kwd><kwd>
                <named-content content-type="family">Anisolabididae</named-content>
              </kwd></kwd-group><mixed-citation publication-type="journal"><person-group><name><surname>Kamimura</surname><given-names>Yoshitaka</given-names></name><name><surname>Cheah</surname><given-names>Shen</given-names></name><name><surname>Wang</surname><given-names>Wendy Yanling</given-names></name><name><surname>Lam</surname><given-names>Weng Ngai</given-names></name></person-group><article-title>Annotated checklist of <tp:taxon-name><tp:taxon-name-part taxon-name-part-type="order" reg="Dermaptera">Dermaptera</tp:taxon-name-part></tp:taxon-name> and <tp:taxon-name><tp:taxon-name-part taxon-name-part-type="order" reg="Zoraptera">Zoraptera</tp:taxon-name-part></tp:taxon-name> (<tp:taxon-name><tp:taxon-name-part taxon-name-part-type="class" reg="Insecta">Insecta</tp:taxon-name-part></tp:taxon-name>) of Singapore, with redescriptions of several species</article-title><source>Zookeys</source><day>03</day><month>04</month><year>2026</year><volume>1276</volume><fpage>1</fpage><lpage>47</lpage><pub-id pub-id-type="doi">10.3897/zookeys.1276.183701</pub-id></mixed-citation></tp:treatment-meta><tp:nomenclature><tp:taxon-name><object-id xmlns:xlink="http://www.w3.org/1999/xlink" content-type="arpha" xlink:type="simple">05A5F2B5-FEA1-5F44-B0A2-84494BA16B6F</object-id>
                    		<tp:taxon-name-part taxon-name-part-type="genus" reg="Platylabia">Platylabia</tp:taxon-name-part> <tp:taxon-name-part taxon-name-part-type="species" reg="major">major</tp:taxon-name-part>
                    	</tp:taxon-name><tp:taxon-authority>Dohrn, 1867</tp:taxon-authority><tp:nomenclature-citation-list><tp:nomenclature-citation><tp:taxon-name><tp:taxon-name-part taxon-name-part-type="genus" reg="Platylabia">Platylabia</tp:taxon-name-part> <tp:taxon-name-part taxon-name-part-type="species" reg="major">major</tp:taxon-name-part></tp:taxon-name><comment> Dohrn, 1867: 347 (Sulawesi).</comment></tp:nomenclature-citation><tp:nomenclature-citation><tp:taxon-name><tp:taxon-name-part taxon-name-part-type="genus" reg="Labidophora">Labidophora</tp:taxon-name-part> <tp:taxon-name-part taxon-name-part-type="species" reg="major">major</tp:taxon-name-part></tp:taxon-name><comment>: <xref ref-type="bibr" rid="B162">Scudder 1876c</xref>: 297.</comment></tp:nomenclature-citation><tp:nomenclature-citation><tp:taxon-name><tp:taxon-name-part taxon-name-part-type="genus" reg="Platylabia">Platylabia</tp:taxon-name-part> <tp:taxon-name-part taxon-name-part-type="species" reg="sparattoides">sparattoides</tp:taxon-name-part></tp:taxon-name><comment> de Bormans, 1900: 459 (Penang Island and Sumatra).</comment></tp:nomenclature-citation><tp:nomenclature-citation><tp:taxon-name><tp:taxon-name-part taxon-name-part-type="genus" reg="Palex">Palex</tp:taxon-name-part> <tp:taxon-name-part taxon-name-part-type="species" reg="sparattoides">sparattoides</tp:taxon-name-part></tp:taxon-name><comment>: <xref ref-type="bibr" rid="B35">Burr 1910b</xref>: 68, fig. 77.</comment></tp:nomenclature-citation></tp:nomenclature-citation-list></tp:nomenclature><tp:treatment-sec sec-type="Specimens examined"><title>Specimens examined.</title><p><bold><abbrev xmlns:xlink="http://www.w3.org/1999/xlink" xlink:title="Zoological Reference Collection, Lee Kong Chian Natural History Museum, National University of Singapore, Singapore" xlink:type="simple">ZRC</abbrev></bold> • 1 nymph; Bukit Timah Forest; 3 Nov. 1974; D.H. Murphy leg.; Under bark; ZRC_DER_0000107. • 1 ♂; Bukit Timah Forest; 3 Nov. 1974; D.H. Murphy leg.; Under bark; ZRC_DER_0000121. • 1 ♂; same data as for ZRC_DER_0000121; ZRC_DER_0000122. • 1 ♂; same data as for ZRC_DER_0000121; ZRC_DER_0000123. • 1 ♂; same data as for ZRC_DER_0000121; ZRC_DER_0000124. • 1 ♀; same data as for ZRC_DER_0000121; ZRC_DER_0000160. • 1 ♀; same data as for ZRC_DER_0000121; ZRC_DER_0000161. • 1 nymph; same data as for ZRC_DER_0000121; ZRC_DER_0000162. • 1 ♀; same data as for ZRC_DER_0000121; ZRC_DER_0000163. • 1 ♀; Bukit Timah Forest; 3 Dec. 1974; D.H. Murphy leg.; ZRC_DER_0000164. • 1 ♀; Bukit Timah Forest. <italic><tp:taxon-name><tp:taxon-name-part taxon-name-part-type="genus" reg="Schizodiplatys">S.</tp:taxon-name-part> <tp:taxon-name-part taxon-name-part-type="species" reg="slope">slope</tp:taxon-name-part></tp:taxon-name></italic>; 3 Dec. 1974; D.H. Murphy leg.; ZRC_DER_0000165. • 1 ♀; Windsor Nature Park; 7 Mar. 2024; Y. Kamimura leg.; Hand collection (day); ZRC_ENT00064394.</p></tp:treatment-sec><tp:treatment-sec sec-type="Distribution"><title>Distribution.</title><p>Widely distributed in the Indomalayan region, including China, Vietnam, Myanmar, Thailand, Peninsular Malaysia, Borneo, Sumatra, Java, Sulawesi, and Singapore (new record).</p></tp:treatment-sec><ref-list><ref id="B162"><mixed-citation xmlns:xlink="http://www.w3.org/1999/xlink" xlink:type="simple">Scudder SH (1876c) Critical and historical notes on Forficulariae, including descriptions of new generic forms, and an alphabetical synonymic list of the described species. Proceedings of the Boston Society of Natural History 18: 287–332.</mixed-citation></ref><ref id="B35"><mixed-citation xmlns:xlink="http://www.w3.org/1999/xlink" xlink:type="simple">Burr M (1910b) <tp:taxon-name><tp:taxon-name-part taxon-name-part-type="order">Dermaptera</tp:taxon-name-part></tp:taxon-name>–Fauna of British India, including Ceylon and Burma. Taylor and Franis, London, UK, 217 pp. [+ 10 pls] <ext-link xlink:href="10.5962/bhl.title.100789" ext-link-type="doi" xlink:type="simple">https://doi.org/10.5962/bhl.title.100789</ext-link></mixed-citation></ref></ref-list></tp:taxon-treatment>
