# Supplementary material for: Annotated checklist of Dermaptera and Zoraptera (Insecta) of Singapore, with redescriptions of several species
Source: Zookeys. 2026 Apr 3;1276:1–47. doi: 10.3897/zookeys.1276.183701 (PMC13069393; doi:10.3897/zookeys.1276.183701)
Supplement: XML Treatment for Epilandex peterseni [file zookeys.1276.183701-treatment8.xml]

<!DOCTYPE tp:taxon-treatment
  PUBLIC "-//TaxonX//DTD Taxonomic Treatment Publishing DTD v0 20100105//EN" "tax-treatment-NSO.dtd">
<tp:taxon-treatment xmlns:tp="http://www.plazi.org/taxpub"><tp:treatment-meta><kwd-group><label>Taxon classification</label><kwd>
                <named-content content-type="kingdom">Animalia</named-content>
              </kwd><kwd>
                <named-content content-type="order">Dermaptera</named-content>
              </kwd><kwd>
                <named-content content-type="family">Anisolabididae</named-content>
              </kwd></kwd-group><mixed-citation publication-type="journal"><person-group><name><surname>Kamimura</surname><given-names>Yoshitaka</given-names></name><name><surname>Cheah</surname><given-names>Shen</given-names></name><name><surname>Wang</surname><given-names>Wendy Yanling</given-names></name><name><surname>Lam</surname><given-names>Weng Ngai</given-names></name></person-group><article-title>Annotated checklist of <tp:taxon-name><tp:taxon-name-part taxon-name-part-type="order" reg="Dermaptera">Dermaptera</tp:taxon-name-part></tp:taxon-name> and <tp:taxon-name><tp:taxon-name-part taxon-name-part-type="order" reg="Zoraptera">Zoraptera</tp:taxon-name-part></tp:taxon-name> (<tp:taxon-name><tp:taxon-name-part taxon-name-part-type="class" reg="Insecta">Insecta</tp:taxon-name-part></tp:taxon-name>) of Singapore, with redescriptions of several species</article-title><source>Zookeys</source><day>03</day><month>04</month><year>2026</year><volume>1276</volume><fpage>1</fpage><lpage>47</lpage><pub-id pub-id-type="doi">10.3897/zookeys.1276.183701</pub-id></mixed-citation></tp:treatment-meta><tp:nomenclature><tp:taxon-name><object-id xmlns:xlink="http://www.w3.org/1999/xlink" content-type="arpha" xlink:type="simple">B90C9D69-DC74-5FEB-9B46-6A383F54F863</object-id>
                    		<tp:taxon-name-part taxon-name-part-type="genus" reg="Epilandex">Epilandex</tp:taxon-name-part> <tp:taxon-name-part taxon-name-part-type="species" reg="peterseni">peterseni</tp:taxon-name-part>
                    	</tp:taxon-name><tp:taxon-authority>Ramamurthi, 1967</tp:taxon-authority><xref ref-type="fig" rid="F3">Figs 16–21</xref><tp:nomenclature-citation-list><tp:nomenclature-citation><tp:taxon-name><tp:taxon-name-part taxon-name-part-type="genus" reg="Epilandex">Epilandex</tp:taxon-name-part> <tp:taxon-name-part taxon-name-part-type="species" reg="peterseni">peterseni</tp:taxon-name-part></tp:taxon-name><comment> Ramamurthi, 1967: 234, figs 6–8 (Tawi Tawi, Philippines)</comment></tp:nomenclature-citation></tp:nomenclature-citation-list></tp:nomenclature><tp:treatment-sec sec-type="Specimens examined"><title>Specimens examined.</title><p><bold><abbrev xmlns:xlink="http://www.w3.org/1999/xlink" xlink:title="Zoological Reference Collection, Lee Kong Chian Natural History Museum, National University of Singapore, Singapore" xlink:type="simple">ZRC</abbrev></bold> • 1 ♀; Lower Kent Ridge Rd; 4 Dec. 1991; Samantha Lee leg.; ZRC_6_16342. • 1 ♀; Kent Ridge; 5 Jan. 1992; Jean W.H. Yong leg.; ZRC_DER_0000057. • 1 ♂; Kent Ridge; 3 Nov. 1991; Jean W.H. Yong leg.; ZRC_DER_0000060. <bold><abbrev xmlns:xlink="http://www.w3.org/1999/xlink" xlink:title="Collection at Nanyang Technological University" xlink:type="simple">NTU</abbrev></bold> • 1 ♂; Central catchment nature reserve; 2023; S. Yap leg.; Flight intercept trap; FIT183_23_1.</p></tp:treatment-sec><tp:treatment-sec sec-type="Distribution"><title>Distribution.</title><p>Philippines (Tawi Tawi, Palawan, Mindanao), Bismarck Islands (New Britain, New Ireland), Borneo (Brunei), Singapore (new record).</p></tp:treatment-sec><tp:treatment-sec sec-type="Remarks"><title>Remarks.</title><p>According to <xref ref-type="bibr" rid="B114">Kočárek (2021)</xref> and <xref ref-type="bibr" rid="B175">Srivastava (1999)</xref>, the genus <italic><tp:taxon-name><tp:taxon-name-part taxon-name-part-type="genus" reg="Epilandex">Epilandex</tp:taxon-name-part></tp:taxon-name></italic> includes nine species distributed across Indomalayan, Australian, and Oceanian regions, and five species from South America. Although previous researchers described the penultimate sternite of male <italic><tp:taxon-name><tp:taxon-name-part taxon-name-part-type="genus" reg="Epilandex">E.</tp:taxon-name-part> <tp:taxon-name-part taxon-name-part-type="species" reg="peterseni">peterseni</tp:taxon-name-part></tp:taxon-name></italic> as bearing a rudimentary carina at the posterior apex (<xref ref-type="bibr" rid="B138">Ramamurthi 1967</xref>; <xref ref-type="bibr" rid="B176">Srivastava 2003a</xref>; <xref ref-type="bibr" rid="B114">Kočarek 2021</xref>), examination of the holotype (male: zmuc00028762 [<named-content xmlns:xlink="http://www.w3.org/1999/xlink" content-type="dwc:institutional_code" xlink:title="Natural History Museum of Denmark" xlink:href="https://scientific-collections.gbif.org/institution/68fcaba0-61fe-4e78-a460-4f37654d025d" xlink:type="simple">NHMD</named-content>]) reveals the absence of a carina. Instead, the posterior margin of the penultimate sternite is broadly rounded, with only a very weak median protrusion (Fig. <xref ref-type="fig" rid="F3">17</xref>). In light of this, the morphological characteristics of the specimens from Singapore (Figs <xref ref-type="fig" rid="F3">16</xref>, 18–21) are fully consistent with the description of <italic><tp:taxon-name><tp:taxon-name-part taxon-name-part-type="genus" reg="Epilandex">E.</tp:taxon-name-part> <tp:taxon-name-part taxon-name-part-type="species" reg="peterseni">peterseni</tp:taxon-name-part></tp:taxon-name></italic> provided by <xref ref-type="bibr" rid="B138">Ramamurthi (1967)</xref> and subsequent authors (<xref ref-type="bibr" rid="B176">Srivastava 2003a</xref>; <xref ref-type="bibr" rid="B114">Kočarek 2021</xref>). Although <xref ref-type="bibr" rid="B138">Ramamurthi (1967)</xref> described only broken genitalia for the male holotype, the genitalia of the Singapore specimen (<abbrev xmlns:xlink="http://www.w3.org/1999/xlink" xlink:title="Collection at Nanyang Technological University" xlink:type="simple">NTU</abbrev> FIT183_23_1) correspond well with the original description, including the presence of very long parameres and virgae, the base of the latter being strongly recurved (Fig. <xref ref-type="fig" rid="F3">16</xref>). While the inner margin of the male forceps has been described as entire in the literature, some Singaporean specimens exhibit a weakly concave base (Fig. <xref ref-type="fig" rid="F3">21</xref>). Similarly, the development of a median longitudinal carina on each side of abdominal tergites VI–IX shows considerable variation among the examined males (Figs <xref ref-type="fig" rid="F3">17–21</xref>).</p><fig id="F3" position="float" orientation="portrait"><object-id xmlns:xlink="http://www.w3.org/1999/xlink" content-type="doi" xlink:type="simple">10.3897/zookeys.1276.183701.figures16-21</object-id><object-id xmlns:xlink="http://www.w3.org/1999/xlink" content-type="zenodo_dep_id" xlink:type="simple">19426560</object-id><object-id xmlns:xlink="http://www.w3.org/1999/xlink" content-type="arpha" xlink:type="simple">971209FC-292C-5C87-9627-ED50D1FAB553</object-id><label>Figures 16–21.</label><caption><p>Male <italic><tp:taxon-name><tp:taxon-name-part taxon-name-part-type="genus" reg="Epilandex">Epilandex</tp:taxon-name-part> <tp:taxon-name-part taxon-name-part-type="species" reg="peterseni">peterseni</tp:taxon-name-part></tp:taxon-name></italic> Ramamurthi, 1967. <bold>16</bold>. Genitalia (<abbrev xmlns:xlink="http://www.w3.org/1999/xlink" xlink:title="Collection at Nanyang Technological University" xlink:type="simple">NTU</abbrev> AA_FIT183_23); <bold>17</bold>. Post abdomen (ventral view: zmuc00028762); <bold>18</bold>. Post abdomen (ventral view: <abbrev xmlns:xlink="http://www.w3.org/1999/xlink" xlink:title="Collection at Nanyang Technological University" xlink:type="simple">NTU</abbrev> AA_FIT183_23); <bold>19</bold>. Post abdomen (ventral view: ZRC_DER_0000058); <bold>20</bold>. Post abdomen (dorsal view: <abbrev xmlns:xlink="http://www.w3.org/1999/xlink" xlink:title="Collection at Nanyang Technological University" xlink:type="simple">NTU</abbrev> AA_FIT183_23); <bold>21</bold>. Post abdomen (dorsal view: ZRC_DER_0000058). The blue arrowhead in <bold>21</bold> indicates concavements on the inner margin of forceps. Scale bars: 1 mm.</p></caption><graphic xmlns:xlink="http://www.w3.org/1999/xlink" xlink:href="zookeys-1276-001_article-183701__-g003.jpg" id="oo_1579147.jpg" position="float" orientation="portrait" xlink:type="simple"><uri content-type="original_file" xlink:type="simple">https://binary.pensoft.net/fig/1579147</uri></graphic></fig></tp:treatment-sec><ref-list><ref id="B114"><mixed-citation xmlns:xlink="http://www.w3.org/1999/xlink" xlink:type="simple">Kočárek P (2021) <italic><tp:taxon-name><tp:taxon-name-part taxon-name-part-type="genus">Epilandex</tp:taxon-name-part> <tp:taxon-name-part taxon-name-part-type="species">vignai</tp:taxon-name-part></tp:taxon-name></italic> sp. nov. from Sulawesi (<tp:taxon-name><tp:taxon-name-part taxon-name-part-type="order">Dermaptera</tp:taxon-name-part></tp:taxon-name>: <tp:taxon-name><tp:taxon-name-part taxon-name-part-type="family">Anisolabididae</tp:taxon-name-part></tp:taxon-name>). Memorie della Società Entomologica Italiana 97: 271–277. <ext-link xlink:href="10.4081/memoriesei.2020.271" ext-link-type="doi" xlink:type="simple">https://doi.org/10.4081/memoriesei.2020.271</ext-link></mixed-citation></ref><ref id="B175"><mixed-citation xmlns:xlink="http://www.w3.org/1999/xlink" xlink:type="simple">Srivastava GK (1999) On the higher classification of <tp:taxon-name><tp:taxon-name-part taxon-name-part-type="family">Anisolabididae</tp:taxon-name-part></tp:taxon-name> (<tp:taxon-name><tp:taxon-name-part taxon-name-part-type="class">Insecta</tp:taxon-name-part></tp:taxon-name>: <tp:taxon-name><tp:taxon-name-part taxon-name-part-type="order">Dermaptera</tp:taxon-name-part></tp:taxon-name>) with a check-list of genera and species. Records of the Zoological Survey of India 97: 73–100. <ext-link xlink:href="10.26515/rzsi/v97/i1/1999/160257" ext-link-type="doi" xlink:type="simple">https://doi.org/10.26515/rzsi/v97/i1/1999/160257</ext-link></mixed-citation></ref><ref id="B138"><mixed-citation xmlns:xlink="http://www.w3.org/1999/xlink" xlink:type="simple">Ramamurthi BN (1967) <tp:taxon-name><tp:taxon-name-part taxon-name-part-type="order">Dermaptera</tp:taxon-name-part></tp:taxon-name> collected by the Noona Dan Expedition in the Philippine and Bismarck Islands. Entomologiske Meddelelser 35: 221–259.</mixed-citation></ref><ref id="B176"><mixed-citation xmlns:xlink="http://www.w3.org/1999/xlink" xlink:type="simple">Srivastava GK (2003a) Studies on Oriental <tp:taxon-name><tp:taxon-name-part taxon-name-part-type="order">Dermaptera</tp:taxon-name-part></tp:taxon-name> preserved in the B. P. Museum, Hawaii, U. S. A. Records of the Zoological Survey of India, Occasional Paper 210: 1–72.</mixed-citation></ref></ref-list></tp:taxon-treatment>
