# Supplementary material for: Annotated checklist of Dermaptera and Zoraptera (Insecta) of Singapore, with redescriptions of several species
Source: Zookeys. 2026 Apr 3;1276:1–47. doi: 10.3897/zookeys.1276.183701 (PMC13069393; doi:10.3897/zookeys.1276.183701)
Supplement: XML Treatment for Euborellia annulata [file zookeys.1276.183701-treatment9.xml]

<!DOCTYPE tp:taxon-treatment
  PUBLIC "-//TaxonX//DTD Taxonomic Treatment Publishing DTD v0 20100105//EN" "tax-treatment-NSO.dtd">
<tp:taxon-treatment xmlns:tp="http://www.plazi.org/taxpub"><tp:treatment-meta><kwd-group><label>Taxon classification</label><kwd>
                <named-content content-type="kingdom">Animalia</named-content>
              </kwd><kwd>
                <named-content content-type="order">Dermaptera</named-content>
              </kwd><kwd>
                <named-content content-type="family">Anisolabididae</named-content>
              </kwd></kwd-group><mixed-citation publication-type="journal"><person-group><name><surname>Kamimura</surname><given-names>Yoshitaka</given-names></name><name><surname>Cheah</surname><given-names>Shen</given-names></name><name><surname>Wang</surname><given-names>Wendy Yanling</given-names></name><name><surname>Lam</surname><given-names>Weng Ngai</given-names></name></person-group><article-title>Annotated checklist of <tp:taxon-name><tp:taxon-name-part taxon-name-part-type="order" reg="Dermaptera">Dermaptera</tp:taxon-name-part></tp:taxon-name> and <tp:taxon-name><tp:taxon-name-part taxon-name-part-type="order" reg="Zoraptera">Zoraptera</tp:taxon-name-part></tp:taxon-name> (<tp:taxon-name><tp:taxon-name-part taxon-name-part-type="class" reg="Insecta">Insecta</tp:taxon-name-part></tp:taxon-name>) of Singapore, with redescriptions of several species</article-title><source>Zookeys</source><day>03</day><month>04</month><year>2026</year><volume>1276</volume><fpage>1</fpage><lpage>47</lpage><pub-id pub-id-type="doi">10.3897/zookeys.1276.183701</pub-id></mixed-citation></tp:treatment-meta><tp:nomenclature><tp:taxon-name><object-id xmlns:xlink="http://www.w3.org/1999/xlink" content-type="arpha" xlink:type="simple">2A3A36EC-C8AA-5789-B588-40FCBA7FA32D</object-id>
                    		<tp:taxon-name-part taxon-name-part-type="genus" reg="Euborellia">Euborellia</tp:taxon-name-part> <tp:taxon-name-part taxon-name-part-type="species" reg="annulata">annulata</tp:taxon-name-part>
                    	</tp:taxon-name><tp:taxon-authority>(Fabricius, 1793)</tp:taxon-authority><tp:nomenclature-citation-list><tp:nomenclature-citation><tp:taxon-name><tp:taxon-name-part taxon-name-part-type="genus" reg="Forficula">Forficula</tp:taxon-name-part> <tp:taxon-name-part taxon-name-part-type="species" reg="annulata">annulata</tp:taxon-name-part></tp:taxon-name><comment> Fabricius, 1793: 4 (Americae meridionalis [= West Indies]).</comment></tp:nomenclature-citation><tp:nomenclature-citation><tp:taxon-name><tp:taxon-name-part taxon-name-part-type="genus" reg="Forcinella">Forcinella</tp:taxon-name-part> <tp:taxon-name-part taxon-name-part-type="species" reg="stali">stali</tp:taxon-name-part></tp:taxon-name><comment> Dohrn, 1864a: 286 (Java).</comment></tp:nomenclature-citation><tp:nomenclature-citation><tp:taxon-name><tp:taxon-name-part taxon-name-part-type="genus" reg="Anisolabis">Anisolabis</tp:taxon-name-part> <tp:taxon-name-part taxon-name-part-type="species" reg="stali">stali</tp:taxon-name-part></tp:taxon-name><comment>: <xref ref-type="bibr" rid="B162">Scudder 1876c</xref>: 305.</comment></tp:nomenclature-citation><tp:nomenclature-citation><tp:taxon-name><tp:taxon-name-part taxon-name-part-type="genus" reg="Anisolabis">Anisolabis</tp:taxon-name-part> <tp:taxon-name-part taxon-name-part-type="species" reg="minuta">minuta</tp:taxon-name-part></tp:taxon-name><comment> Caudell, 1907: 168 (Puerto Rico).</comment></tp:nomenclature-citation><tp:nomenclature-citation><tp:taxon-name><tp:taxon-name-part taxon-name-part-type="genus" reg="Borellia">Borellia</tp:taxon-name-part> <tp:taxon-name-part taxon-name-part-type="species" reg="stali">stali</tp:taxon-name-part></tp:taxon-name><comment>: <xref ref-type="bibr" rid="B35">Burr 1910b</xref>: 88.</comment></tp:nomenclature-citation><tp:nomenclature-citation><tp:taxon-name><tp:taxon-name-part taxon-name-part-type="genus" reg="Euborellia">Euborellia</tp:taxon-name-part> <tp:taxon-name-part taxon-name-part-type="species" reg="stali">stali</tp:taxon-name-part></tp:taxon-name><comment>: <xref ref-type="bibr" rid="B38">Burr 1911b</xref>: 31.</comment></tp:nomenclature-citation><tp:nomenclature-citation><tp:taxon-name><tp:taxon-name-part taxon-name-part-type="genus" reg="Euborellia">Euborellia</tp:taxon-name-part> <tp:taxon-name-part taxon-name-part-type="species" reg="minuta">minuta</tp:taxon-name-part></tp:taxon-name><comment>: <xref ref-type="bibr" rid="B142">Rehn and Hebard 1917</xref>: 639.</comment></tp:nomenclature-citation><tp:nomenclature-citation><tp:taxon-name><tp:taxon-name-part taxon-name-part-type="genus" reg="Euborellia">Euborellia</tp:taxon-name-part> <tp:taxon-name-part taxon-name-part-type="species" reg="annulata">annulata</tp:taxon-name-part></tp:taxon-name><comment>: <xref ref-type="bibr" rid="B20">Brindle 1981</xref>: 14.</comment></tp:nomenclature-citation></tp:nomenclature-citation-list></tp:nomenclature><tp:treatment-sec sec-type="Literature"><title>Literature.</title><p>Burr (<xref ref-type="bibr" rid="B26">1902</xref>: 479) as <italic><tp:taxon-name><tp:taxon-name-part taxon-name-part-type="genus" reg="Anisolabis">Anisolabis</tp:taxon-name-part> <tp:taxon-name-part taxon-name-part-type="species" reg="stali">stali</tp:taxon-name-part></tp:taxon-name></italic>: “<italic>A. Ståli</italic> Dohrn. – Singapore (Biró)”</p></tp:treatment-sec><tp:treatment-sec sec-type="Specimens examined"><title>Specimens examined.</title><p><bold><abbrev xmlns:xlink="http://www.w3.org/1999/xlink" xlink:title="Zoological Reference Collection, Lee Kong Chian Natural History Museum, National University of Singapore, Singapore" xlink:type="simple">ZRC</abbrev></bold> • 1 ♂; Linden Drive; 8 Feb. 1975; D.H. Murphy leg.; ZRC_DER_0000125. • 1 ♂; same data as for ZRC_DER_0000125; ZRC_DER_0000126. • 1 ♂; University ground; May 1965; P.H.<italic>L. leg</italic>.; ZRC_DER_0000127. • 1 ♀; Linden Drive; 7 Dec. 1981; D.H. Murphy leg.; Under dog dung; ZRC_DER_0000146. • 1 ♂; same data as for ZRC_DER_0000146; ZRC_DER_0000150.</p></tp:treatment-sec><tp:treatment-sec sec-type="Distribution"><title>Distribution.</title><p>Widely distributed in tropical and subtropical regions of the world.</p></tp:treatment-sec><tp:treatment-sec sec-type="Remarks"><title>Remarks.</title><p>A circumtropical cosmopolitan species, usually found in lowlands including seashores (<xref ref-type="bibr" rid="B102">Kamimura et al. 2023a</xref>).</p></tp:treatment-sec><ref-list><ref id="B162"><mixed-citation xmlns:xlink="http://www.w3.org/1999/xlink" xlink:type="simple">Scudder SH (1876c) Critical and historical notes on Forficulariae, including descriptions of new generic forms, and an alphabetical synonymic list of the described species. Proceedings of the Boston Society of Natural History 18: 287–332.</mixed-citation></ref><ref id="B35"><mixed-citation xmlns:xlink="http://www.w3.org/1999/xlink" xlink:type="simple">Burr M (1910b) <tp:taxon-name><tp:taxon-name-part taxon-name-part-type="order">Dermaptera</tp:taxon-name-part></tp:taxon-name>–Fauna of British India, including Ceylon and Burma. Taylor and Franis, London, UK, 217 pp. [+ 10 pls] <ext-link xlink:href="10.5962/bhl.title.100789" ext-link-type="doi" xlink:type="simple">https://doi.org/10.5962/bhl.title.100789</ext-link></mixed-citation></ref><ref id="B38"><mixed-citation xmlns:xlink="http://www.w3.org/1999/xlink" xlink:type="simple">Burr M (1911b) <tp:taxon-name><tp:taxon-name-part taxon-name-part-type="order">Dermaptera</tp:taxon-name-part></tp:taxon-name>. Genera Insectorum, Bruxelles 122: 1–112.</mixed-citation></ref><ref id="B142"><mixed-citation xmlns:xlink="http://www.w3.org/1999/xlink" xlink:type="simple">Rehn JAG, Hebard M (1917) Studies in West Indian earwigs (<tp:taxon-name><tp:taxon-name-part taxon-name-part-type="order">Dermaptera</tp:taxon-name-part></tp:taxon-name>). Bulletin of the American Museum of Natural History 635–651, pls. LXII–LXIII.</mixed-citation></ref><ref id="B20"><mixed-citation xmlns:xlink="http://www.w3.org/1999/xlink" xlink:type="simple">Brindle A (1981) The types of <tp:taxon-name><tp:taxon-name-part taxon-name-part-type="order">Dermaptera</tp:taxon-name-part></tp:taxon-name> described by Fabricius. The Entomologist’s Record and Journal of Variation 93: 14–16.</mixed-citation></ref><ref id="B26"><mixed-citation xmlns:xlink="http://www.w3.org/1999/xlink" xlink:type="simple">Burr M (1902) On the Forficularia of the Hungarian National Museum of Budapest. Természetrajzi Füzetek kiadja a Magyar nemzeti Muzeum 25: 477–488. [+ 1pl.]</mixed-citation></ref><ref id="B102"><mixed-citation xmlns:xlink="http://www.w3.org/1999/xlink" xlink:type="simple">Kamimura Y, Lee CY, Yamasako J, Nishikawa M (2023a) Identification and reproductive isolation of <italic><tp:taxon-name><tp:taxon-name-part taxon-name-part-type="genus">Euborellia</tp:taxon-name-part></tp:taxon-name></italic> species (<tp:taxon-name><tp:taxon-name-part taxon-name-part-type="class">Insecta</tp:taxon-name-part></tp:taxon-name>, <tp:taxon-name><tp:taxon-name-part taxon-name-part-type="order">Dermaptera</tp:taxon-name-part></tp:taxon-name>, <tp:taxon-name><tp:taxon-name-part taxon-name-part-type="family">Anisolabididae</tp:taxon-name-part></tp:taxon-name>) from East and Southeast Asia. ZooKeys 1146: 115–134. <ext-link xlink:href="10.3897/zookeys.1146.98248" ext-link-type="doi" xlink:type="simple">https://doi.org/10.3897/zookeys.1146.98248</ext-link></mixed-citation></ref></ref-list></tp:taxon-treatment>
