# Supplementary material for: Annotated checklist of Dermaptera and Zoraptera (Insecta) of Singapore, with redescriptions of several species
Source: Zookeys. 2026 Apr 3;1276:1–47. doi: 10.3897/zookeys.1276.183701 (PMC13069393; doi:10.3897/zookeys.1276.183701)
Supplement: XML Treatment for Gonolabis electa [file zookeys.1276.183701-treatment10.xml]

<!DOCTYPE tp:taxon-treatment
  PUBLIC "-//TaxonX//DTD Taxonomic Treatment Publishing DTD v0 20100105//EN" "tax-treatment-NSO.dtd">
<tp:taxon-treatment xmlns:tp="http://www.plazi.org/taxpub"><tp:treatment-meta><kwd-group><label>Taxon classification</label><kwd>
                <named-content content-type="kingdom">Animalia</named-content>
              </kwd><kwd>
                <named-content content-type="order">Dermaptera</named-content>
              </kwd><kwd>
                <named-content content-type="family">Anisolabididae</named-content>
              </kwd></kwd-group><mixed-citation publication-type="journal"><person-group><name><surname>Kamimura</surname><given-names>Yoshitaka</given-names></name><name><surname>Cheah</surname><given-names>Shen</given-names></name><name><surname>Wang</surname><given-names>Wendy Yanling</given-names></name><name><surname>Lam</surname><given-names>Weng Ngai</given-names></name></person-group><article-title>Annotated checklist of <tp:taxon-name><tp:taxon-name-part taxon-name-part-type="order" reg="Dermaptera">Dermaptera</tp:taxon-name-part></tp:taxon-name> and <tp:taxon-name><tp:taxon-name-part taxon-name-part-type="order" reg="Zoraptera">Zoraptera</tp:taxon-name-part></tp:taxon-name> (<tp:taxon-name><tp:taxon-name-part taxon-name-part-type="class" reg="Insecta">Insecta</tp:taxon-name-part></tp:taxon-name>) of Singapore, with redescriptions of several species</article-title><source>Zookeys</source><day>03</day><month>04</month><year>2026</year><volume>1276</volume><fpage>1</fpage><lpage>47</lpage><pub-id pub-id-type="doi">10.3897/zookeys.1276.183701</pub-id></mixed-citation></tp:treatment-meta><tp:nomenclature><tp:taxon-name><object-id xmlns:xlink="http://www.w3.org/1999/xlink" content-type="arpha" xlink:type="simple">1D3C1132-DC8B-5196-8383-608E20C60019</object-id>
                    		<tp:taxon-name-part taxon-name-part-type="genus" reg="Gonolabis">Gonolabis</tp:taxon-name-part> <tp:taxon-name-part taxon-name-part-type="species" reg="electa">electa</tp:taxon-name-part>
                    	</tp:taxon-name><tp:taxon-authority>Burr, 1910</tp:taxon-authority><tp:nomenclature-citation-list><tp:nomenclature-citation><tp:taxon-name><tp:taxon-name-part taxon-name-part-type="genus" reg="Gonolabis">Gonolabis</tp:taxon-name-part> <tp:taxon-name-part taxon-name-part-type="species" reg="electa">electa</tp:taxon-name-part></tp:taxon-name><comment> Burr, 1910b: 79, fig. 21 (Sri Lanka).</comment></tp:nomenclature-citation><tp:nomenclature-citation><tp:taxon-name><tp:taxon-name-part taxon-name-part-type="genus" reg="Gonolabis">Gonolabis</tp:taxon-name-part> <tp:taxon-name-part taxon-name-part-type="species" reg="calas">calas</tp:taxon-name-part></tp:taxon-name><comment> Fernando, 1961: 42, pl. 3, figs 6–8 (Sri Lanka).</comment></tp:nomenclature-citation></tp:nomenclature-citation-list></tp:nomenclature><tp:treatment-sec sec-type="Literature"><title>Literature.</title><p>Borelli (<xref ref-type="bibr" rid="B15">1932a</xref>: 82): “Botanic Gardens, Novembre 1926. 1♂. (C. Dover).”</p></tp:treatment-sec><tp:treatment-sec sec-type="Specimens examined"><title>Specimens examined.</title><p><bold><abbrev xmlns:xlink="http://www.w3.org/1999/xlink" xlink:title="Zoological Reference Collection, Lee Kong Chian Natural History Museum, National University of Singapore, Singapore" xlink:type="simple">ZRC</abbrev></bold> • 2 ♂♂, 2 ♀♀; Bukit Timah Hindhede Drive; NA Dec. 1989; H.K. Lua leg.; ZRC_DER_0000001. • 1 ♀; Lower Peirce Reservoir, Forest A; 11 Aug. 1990; ZRC_DER_0000035. • 1 ♀; Fort Canning Park; 24 Jan. 1990; W.H. Ho leg.; Inside shell of <italic>Dyakia</italic> sp.; ZRC_DER_0000053. • 1 ♂; Along View Rd; 29 Sep. 2012; M.S. Foo leg.; ZRC_DER_0000063. • 1 ♂; Bukit Timah Hindhede Drive; 27 Aug. 1989; H.K. Lua leg.; ZRC_DER_0000075. • 1 ♀; same data as for ZRC_DER_0000075; ZRC_DER_0000078. • 1 ♂; Bukit Timah Forest, Taban Valley; 6 Jun. 1976; D.H. Murphy leg.; Attracted to very old fish; ZRC_DER_0000128. <bold><abbrev xmlns:xlink="http://www.w3.org/1999/xlink" xlink:title="Collection at Nanyang Technological University" xlink:type="simple">NTU</abbrev></bold> • 1 ♀; Dairy Farm nature park; 15 Oct. 2021; W.N. Lam, G.K. Png, S.K.B. Tan leg.; Winkler extraction of leaf litter; BT2F_21_1. • 1 ♂; Dairy Farm nature park; 18 Apr. 2023; W.N. Lam, G.K. Png, J. L. Loo leg.; Winkler extraction of leaf litter; BT2F_23_1. • 1 ♀; same data as for BT2F_21_1; BT2U_21_1. • 1 ♂; same data as for BT2F_23_1; BT2U_23_1. • 1 ♂; same data as for BT2F_23_1; BT2U_23_2. • 1 ♀; same data as for BT2F_23_1; BT2U_23_3. • 1 ♀; same data as for BT2F_23_1; BT2U_23_4. • 1 ♀; same data as for BT2F_23_1; BT2U_23_5. • 1 ♂; Central catchment nature reserve; 27 Oct. 2021; W.N. Lam, G.K. Png, S.K.B. Tan leg.; Winkler extraction of leaf litter; MAC1F_21_1. • 1 ♀; same data as for MAC1F_21_1; MAC1F_21_2. • 1 ♀; Central catchment nature reserve; 10 Apr. 2023; W.N. Lam, G.K. Png, J. L. Loo leg.; Winkler extraction of leaf litter; MAC1F_23_1. • 1 ♀; same data as for MAC1F_23_1; MAC1F_23_2. • 1 ♀; same data as for MAC1F_21_1; MAC1U_21_1. • 1 ♂; same data as for MAC1F_23_1; MAC1U_23_1. • 1 ♂; same data as for MAC1F_23_1; MAC1U_23_2. • 1 ♀; same data as for MAC1F_23_1; MAC1U_23_3. • 1 ♀; same data as for MAC1F_23_1; MAC1U_23_4. • 1 ♀; same data as for MAC1F_23_1; MAC1U_23_5. • 1 ♀; same data as for MAC1F_23_1; MAC1U_23_6. • 1 ♀; same data as for MAC1F_23_1; MAC1U_23_7. • 1 ♂; same data as for MAC1F_23_1; MAC2U_23_2. • 1 ♀; same collection data as for MAC1F_23_1; 16 May 2023; PEI2F_23_2. • 1 ♂; same data as for PEI2F_23_2; PEI2F_23_3. • 1 ♀; same data as for PEI2F_23_2; PEI2F_23_4. • 1 ♂; same data as for PEI2F_23_2; PEI2U_23_2. • 1 ♂; same data as for PEI2F_23_2; PEI2U_23_3. • 1 ♂; same data as for PEI2F_23_2; PEI2U_23_4. • 1 ♀; same data as for PEI2F_23_2; PEI2U_23_5. • 1 ♂; same data as for PEI2F_23_2; PEI2U_23_6. • 1 ♀; same data as for PEI2F_23_2; PEI2U_23_7. • 1 ♀; same data as for PEI2F_23_2; PEI2U_23_8. • 1 ♂; same collection data as for MAC1F_23_1; 23 May 2023; PEI5F_23_2. • 1 ♀; same data as for PEI5F_23_2; PEI5F_23_3. • 1 ♂; same data as for PEI5F_23_2; PEI5F_23_4. • 1 ♂; same data as for PEI5F_23_2; PEI5F_23_5. • 1 ♂; same data as for PEI5F_23_2; PEI5F_23_6. • 1 ♀; same data as for PEI5F_23_2; PEI5F_23_7. • 1 ♀; same data as for PEI5F_23_2; PEI5F_23_8. • 1 ♂; same collection data as for MAC1F_21_1; 6 Oct. 2021; PEI5U_21_1. • 1 ♂; same collection data as for MAC1F_21_1; 8 Oct. 2021; PEI7U_21_1. • 1 ♀; same data as for PEI7U_21_1; PEI7U_21_2. • 1 ♂; Pulau Ubin; 10 May 2023; W.N. Lam, G.K. Png, J. L. Loo leg.; Winkler extraction of leaf litter; UBI10F_23_1. • 1 ♂; same collection data as for UBI10F_23_1; 8 May 2023; UBI1U_23_1. • 1 ♀; Pulau Ubin; 11 Nov. 2021; W.N. Lam, G.K. Png, S.K.B. Tan leg.; Winkler extraction of leaf litter; UBI2F_21_1. • 1 ♂; same data as for UBI2F_21_1; UBI2F_21_2. • 1 ♂; same collection data as for UBI10F_23_1; 9 May 2023; UBI2F_23_1. • 1 ♀; same data as for UBI2F_21_1; UBI2U_21_1. • 1 ♀; same data as for UBI2F_23_1; UBI2U_23_1. • 4 ♂♂; same data as for UBI1U_23_1; UBI4U_23_1-4. • 1 ♀; same data as for UBI1U_23_1; UBI4U_23_5. • 1 ♂; same data as for UBI1U_23_1; UBI5U_23_1. • 2 ♂♂; same collection data as for UBI2F_21_1; 17 Nov. 2021; UBI7F_21_2-3. • 1 ♂; same data as for UBI10F_23_1; UBI7F_23_1. • 1 ♀; same data as for UBI10F_23_1; UBI7F_23_2. • 1 ♀; same data as for UBI7F_21_2-3; UBI7U_21_1. • 1 ♀; same data as for UBI7F_21_2-3; UBI7U_21_2. • 1 ♀; same data as for UBI10F_23_1; UBI7U_23_1. • 1 ♀; same data as for UBI10F_23_1; UBI7U_23_2. • 1 ♂; same collection data as for UBI10F_23_1; 3 May 2023; UBI9U_23_7.</p></tp:treatment-sec><tp:treatment-sec sec-type="Distribution"><title>Distribution.</title><p>Sri Lanka, Vietnam, Peninsular Malaysia, Java, Sumatra, Lesser Sunda Islands, Philippines, India (Kerala: <xref ref-type="bibr" rid="B72">Emiliyamma 2017</xref>), Seychelles, Singapore. Also adventive along the West African coast (<xref ref-type="bibr" rid="B18">Brindle 1978</xref>), including Mauritius (<xref ref-type="bibr" rid="B170">Srivastava 1984</xref>).</p></tp:treatment-sec><tp:treatment-sec sec-type="Remarks"><title>Remarks.</title><p>This species is ubiquitous in the leaf litter layers of secondary forests across Singapore, and also often occurs in urban parks and gardens.</p></tp:treatment-sec><ref-list><ref id="B15"><mixed-citation xmlns:xlink="http://www.w3.org/1999/xlink" xlink:type="simple">Borelli A (1932a) Dermapteres de Borneo. Journal of the Federated Malay States Museums 17(1): 179–190.</mixed-citation></ref><ref id="B72"><mixed-citation xmlns:xlink="http://www.w3.org/1999/xlink" xlink:type="simple">Emiliyamma KG (2017) First record of <italic><tp:taxon-name><tp:taxon-name-part taxon-name-part-type="genus">Gonolabis</tp:taxon-name-part> <tp:taxon-name-part taxon-name-part-type="species">electa</tp:taxon-name-part></tp:taxon-name></italic> Burr, 1910 (<tp:taxon-name><tp:taxon-name-part taxon-name-part-type="order">Dermaptera</tp:taxon-name-part></tp:taxon-name>: <tp:taxon-name><tp:taxon-name-part taxon-name-part-type="family">Anisolabididae</tp:taxon-name-part></tp:taxon-name>) from India. Entomon 42(1): 75–78.</mixed-citation></ref><ref id="B18"><mixed-citation xmlns:xlink="http://www.w3.org/1999/xlink" xlink:type="simple">Brindle A (1978) <tp:taxon-name><tp:taxon-name-part taxon-name-part-type="order">Dermaptera</tp:taxon-name-part></tp:taxon-name> of Africa Part II. Annales Musée Royal de l’Afrique Centrale: sciences zoologiques 225: 1–204.</mixed-citation></ref><ref id="B170"><mixed-citation xmlns:xlink="http://www.w3.org/1999/xlink" xlink:type="simple">Srivastava GK (1984) Notes on some <tp:taxon-name><tp:taxon-name-part taxon-name-part-type="order">Dermaptera</tp:taxon-name-part></tp:taxon-name> present in Zoologisk Museum, Copenhagen. Bulletin of the Zoological Survey of India 5(2–3): 7–17.</mixed-citation></ref></ref-list></tp:taxon-treatment>
