# Supplementary material for: Annotated checklist of Dermaptera and Zoraptera (Insecta) of Singapore, with redescriptions of several species
Source: Zookeys. 2026 Apr 3;1276:1–47. doi: 10.3897/zookeys.1276.183701 (PMC13069393; doi:10.3897/zookeys.1276.183701)
Supplement: XML Treatment for Gonolabis minor [file zookeys.1276.183701-treatment11.xml]

<!DOCTYPE tp:taxon-treatment
  PUBLIC "-//TaxonX//DTD Taxonomic Treatment Publishing DTD v0 20100105//EN" "tax-treatment-NSO.dtd">
<tp:taxon-treatment xmlns:tp="http://www.plazi.org/taxpub"><tp:treatment-meta><kwd-group><label>Taxon classification</label><kwd>
                <named-content content-type="kingdom">Animalia</named-content>
              </kwd><kwd>
                <named-content content-type="order">Dermaptera</named-content>
              </kwd><kwd>
                <named-content content-type="family">Anisolabididae</named-content>
              </kwd></kwd-group><mixed-citation publication-type="journal"><person-group><name><surname>Kamimura</surname><given-names>Yoshitaka</given-names></name><name><surname>Cheah</surname><given-names>Shen</given-names></name><name><surname>Wang</surname><given-names>Wendy Yanling</given-names></name><name><surname>Lam</surname><given-names>Weng Ngai</given-names></name></person-group><article-title>Annotated checklist of <tp:taxon-name><tp:taxon-name-part taxon-name-part-type="order" reg="Dermaptera">Dermaptera</tp:taxon-name-part></tp:taxon-name> and <tp:taxon-name><tp:taxon-name-part taxon-name-part-type="order" reg="Zoraptera">Zoraptera</tp:taxon-name-part></tp:taxon-name> (<tp:taxon-name><tp:taxon-name-part taxon-name-part-type="class" reg="Insecta">Insecta</tp:taxon-name-part></tp:taxon-name>) of Singapore, with redescriptions of several species</article-title><source>Zookeys</source><day>03</day><month>04</month><year>2026</year><volume>1276</volume><fpage>1</fpage><lpage>47</lpage><pub-id pub-id-type="doi">10.3897/zookeys.1276.183701</pub-id></mixed-citation></tp:treatment-meta><tp:nomenclature><tp:taxon-name><object-id xmlns:xlink="http://www.w3.org/1999/xlink" content-type="arpha" xlink:type="simple">3970914C-9123-5566-8D0A-5D05858E8C44</object-id>
                    		<tp:taxon-name-part taxon-name-part-type="genus" reg="Gonolabis">Gonolabis</tp:taxon-name-part> <tp:taxon-name-part taxon-name-part-type="species" reg="minor">minor</tp:taxon-name-part>
                    	</tp:taxon-name><tp:taxon-authority>Borelli, 1926</tp:taxon-authority><xref ref-type="fig" rid="F4">Figs 22–25</xref><tp:nomenclature-citation-list><tp:nomenclature-citation><tp:taxon-name><tp:taxon-name-part taxon-name-part-type="genus" reg="Gonolabis">Gonolabis</tp:taxon-name-part> <tp:taxon-name-part taxon-name-part-type="species" reg="minor">minor</tp:taxon-name-part></tp:taxon-name><comment> Borelli, 1926c: 253 (Malabar, Java).</comment></tp:nomenclature-citation></tp:nomenclature-citation-list></tp:nomenclature><tp:treatment-sec sec-type="Specimens examined"><title>Specimens examined.</title><p><bold><abbrev xmlns:xlink="http://www.w3.org/1999/xlink" xlink:title="Collection at Nanyang Technological University" xlink:type="simple">NTU</abbrev></bold> • 1 ♀; Central catchment nature reserve; 10 Apr. 2023; W.N. Lam, G.K. Png, J. L. Loo leg.; Winkler extraction of leaf litter; MAC2U_23_1. • 1 ♂; same data as for MAC2U_23_1; MAC3U_23_2. • 1 ♂; Central catchment nature reserve; 21 Oct. 2021; W.N. Lam, G.K. Png, S.K.B. Tan leg.; Winkler extraction of leaf litter; MAC6U_21_1.</p></tp:treatment-sec><tp:treatment-sec sec-type="Distribution"><title>Distribution.</title><p>Java, Sunda Islands, Philippines (Luzon), Singapore (new record).</p></tp:treatment-sec><tp:treatment-sec sec-type="Remarks"><title>Remarks.</title><p>The external morphology of two adult males from Singapore corresponds closely to that of <italic><tp:taxon-name><tp:taxon-name-part taxon-name-part-type="genus" reg="Gonolabis">Gonolabis</tp:taxon-name-part> <tp:taxon-name-part taxon-name-part-type="species" reg="minor">minor</tp:taxon-name-part></tp:taxon-name></italic> as described by <xref ref-type="bibr" rid="B14">Borelli (1926c</xref>; original description), <xref ref-type="bibr" rid="B169">Srivastava (1983)</xref>, and <xref ref-type="bibr" rid="B149">Sakai (1987)</xref>. Diagnostic features include the smaller body size relative to <italic><tp:taxon-name><tp:taxon-name-part taxon-name-part-type="genus" reg="Gonolabis">G.</tp:taxon-name-part> <tp:taxon-name-part taxon-name-part-type="species" reg="electa">electa</tp:taxon-name-part></tp:taxon-name></italic> (Fig. <xref ref-type="fig" rid="F4">22</xref>) and a penultimate sternite with a broadly rounded posterior margin (Fig. <xref ref-type="fig" rid="F4">23</xref>). Borelli’s type series of this species consists of only two syntype specimens, a single male and a single female in Museo Regionale di Scienze Naturali, Torino, Italy (<xref ref-type="bibr" rid="B169">Srivastava 1983</xref>). The original description by <xref ref-type="bibr" rid="B14">Borelli (1926c)</xref> did not include illustrations of the male genitalia, which had already been removed and were missing from the male syntype. These structures are illustrated here for the first time (Figs <xref ref-type="fig" rid="F4">24</xref>, <xref ref-type="fig" rid="F4">25</xref>). The penis lobes lack conspicuous internal structures such as accessory sclerites or denticulated pads, and instead contain only a thin virga. The outer margin of the parameres, unlike the rounded form seen in <italic><tp:taxon-name><tp:taxon-name-part taxon-name-part-type="genus" reg="Gonolabis">G.</tp:taxon-name-part> <tp:taxon-name-part taxon-name-part-type="species" reg="sumatrana">sumatrana</tp:taxon-name-part></tp:taxon-name></italic>, consists of nearly straight lines (Fig. <xref ref-type="fig" rid="F4">25</xref>), consistent with <xref ref-type="bibr" rid="B14">Borelli (1926c)</xref>.</p><fig id="F4" position="float" orientation="portrait"><object-id xmlns:xlink="http://www.w3.org/1999/xlink" content-type="doi" xlink:type="simple">10.3897/zookeys.1276.183701.figures22-25</object-id><object-id xmlns:xlink="http://www.w3.org/1999/xlink" content-type="zenodo_dep_id" xlink:type="simple">19426562</object-id><object-id xmlns:xlink="http://www.w3.org/1999/xlink" content-type="arpha" xlink:type="simple">A10471CF-1F6F-5A3D-A989-FD5F34ACEC3A</object-id><label>Figures 22–25.</label><caption><p><italic><tp:taxon-name><tp:taxon-name-part taxon-name-part-type="genus" reg="Gonolabis">Gonolabis</tp:taxon-name-part> <tp:taxon-name-part taxon-name-part-type="species" reg="minor">minor</tp:taxon-name-part></tp:taxon-name></italic> Borelli, 1926 (male: <abbrev xmlns:xlink="http://www.w3.org/1999/xlink" xlink:title="Collection at Nanyang Technological University" xlink:type="simple">NTU</abbrev> MAC6U_21_1). <bold>22</bold>. Dorsal habitus; <bold>23</bold>. Penultimate sternite; <bold>24</bold>. Genitalia; <bold>25</bold>. Distal part of genitalia. Scale bars: 5 mm (<bold>22</bold>); 1 mm (<bold>24</bold>); 0.5 mm (<bold>23, 25</bold>).</p></caption><graphic xmlns:xlink="http://www.w3.org/1999/xlink" xlink:href="zookeys-1276-001_article-183701__-g004.jpg" id="oo_1579148.jpg" position="float" orientation="portrait" xlink:type="simple"><uri content-type="original_file" xlink:type="simple">https://binary.pensoft.net/fig/1579148</uri></graphic></fig><p>Adults of this species can be readily distinguished from <italic><tp:taxon-name><tp:taxon-name-part taxon-name-part-type="genus" reg="Gonolabis">G.</tp:taxon-name-part> <tp:taxon-name-part taxon-name-part-type="species" reg="sumatrana">sumatrana</tp:taxon-name-part></tp:taxon-name></italic> (= <italic><tp:taxon-name><tp:taxon-name-part taxon-name-part-type="genus" reg="Gonolabis">G.</tp:taxon-name-part> <tp:taxon-name-part taxon-name-part-type="species" reg="emarginata">emarginata</tp:taxon-name-part></tp:taxon-name></italic>) by their markedly smaller body size, and from <italic><tp:taxon-name><tp:taxon-name-part taxon-name-part-type="genus" reg="Gonolabis">G.</tp:taxon-name-part> <tp:taxon-name-part taxon-name-part-type="species" reg="electa">electa</tp:taxon-name-part></tp:taxon-name></italic> by the presence of <italic><tp:taxon-name><tp:taxon-name-part taxon-name-part-type="genus" reg="Euborellia">Euborellia</tp:taxon-name-part></tp:taxon-name></italic>-like, triangular parameres in males. However, females of similar size within <italic><tp:taxon-name><tp:taxon-name-part taxon-name-part-type="genus" reg="Gonolabis">Gonolabis</tp:taxon-name-part></tp:taxon-name></italic> are morphologically indistinct, complicating species-level identification. Preliminary DNA analysis confirms that one female specimen (<abbrev xmlns:xlink="http://www.w3.org/1999/xlink" xlink:title="Collection at Nanyang Technological University" xlink:type="simple">NTU</abbrev> MAC2U_23_1) from Singapore belongs to <italic><tp:taxon-name><tp:taxon-name-part taxon-name-part-type="genus" reg="Gonolabis">G.</tp:taxon-name-part> <tp:taxon-name-part taxon-name-part-type="species" reg="minor">minor</tp:taxon-name-part></tp:taxon-name></italic>. This species appears to be restricted to primary and late-successional secondary forests, in contrast to its congeners <italic><tp:taxon-name><tp:taxon-name-part taxon-name-part-type="genus" reg="Gonolabis">G.</tp:taxon-name-part> <tp:taxon-name-part taxon-name-part-type="species" reg="electa">electa</tp:taxon-name-part></tp:taxon-name></italic> and <italic><tp:taxon-name><tp:taxon-name-part taxon-name-part-type="genus" reg="Gonolabis">G.</tp:taxon-name-part> <tp:taxon-name-part taxon-name-part-type="species" reg="sumatrana">sumatrana</tp:taxon-name-part></tp:taxon-name></italic>, which are commonly found in young secondary forests and abandoned plantation habitats.</p></tp:treatment-sec><ref-list><ref id="B14"><mixed-citation xmlns:xlink="http://www.w3.org/1999/xlink" xlink:type="simple">Borelli A (1926c) Dermaptères de Java, Sumatra et îles Voisines. Treubia 8(3–4): 248–273. <ext-link xlink:href="https://archive.org/details/CFGEDI1926010100819260001/page/248/mode/2up" ext-link-type="uri" xlink:type="simple">https://archive.org/details/CFGEDI1926010100819260001/page/248/mode/2up</ext-link></mixed-citation></ref><ref id="B169"><mixed-citation xmlns:xlink="http://www.w3.org/1999/xlink" xlink:type="simple">Srivastava GK (1983) Notes on some Borelli’s types of <tp:taxon-name><tp:taxon-name-part taxon-name-part-type="order">Dermaptera</tp:taxon-name-part></tp:taxon-name>. dal Bollettino del Museo Regionale di Scienze Naturali, Torino 1(2): 227–242.</mixed-citation></ref><ref id="B149"><mixed-citation xmlns:xlink="http://www.w3.org/1999/xlink" xlink:type="simple">Sakai S (1987) Dermapterorum Catalogus XIX–XX: Iconographia IV–V. <tp:taxon-name><tp:taxon-name-part taxon-name-part-type="family">Chelisochidae</tp:taxon-name-part></tp:taxon-name> and <tp:taxon-name><tp:taxon-name-part taxon-name-part-type="family">Anisolabididae</tp:taxon-name-part></tp:taxon-name>. Seiroku Sakai (Daito Bunka University), Tokyo, 1567 pp.</mixed-citation></ref></ref-list></tp:taxon-treatment>
