# Supplementary material for: Annotated checklist of Dermaptera and Zoraptera (Insecta) of Singapore, with redescriptions of several species
Source: Zookeys. 2026 Apr 3;1276:1–47. doi: 10.3897/zookeys.1276.183701 (PMC13069393; doi:10.3897/zookeys.1276.183701)
Supplement: XML Treatment for Gonolabis sumatrana [file zookeys.1276.183701-treatment12.xml]

<!DOCTYPE tp:taxon-treatment
  PUBLIC "-//TaxonX//DTD Taxonomic Treatment Publishing DTD v0 20100105//EN" "tax-treatment-NSO.dtd">
<tp:taxon-treatment xmlns:tp="http://www.plazi.org/taxpub"><tp:treatment-meta><kwd-group><label>Taxon classification</label><kwd>
                <named-content content-type="kingdom">Animalia</named-content>
              </kwd><kwd>
                <named-content content-type="order">Dermaptera</named-content>
              </kwd><kwd>
                <named-content content-type="family">Anisolabididae</named-content>
              </kwd></kwd-group><mixed-citation publication-type="journal"><person-group><name><surname>Kamimura</surname><given-names>Yoshitaka</given-names></name><name><surname>Cheah</surname><given-names>Shen</given-names></name><name><surname>Wang</surname><given-names>Wendy Yanling</given-names></name><name><surname>Lam</surname><given-names>Weng Ngai</given-names></name></person-group><article-title>Annotated checklist of <tp:taxon-name><tp:taxon-name-part taxon-name-part-type="order" reg="Dermaptera">Dermaptera</tp:taxon-name-part></tp:taxon-name> and <tp:taxon-name><tp:taxon-name-part taxon-name-part-type="order" reg="Zoraptera">Zoraptera</tp:taxon-name-part></tp:taxon-name> (<tp:taxon-name><tp:taxon-name-part taxon-name-part-type="class" reg="Insecta">Insecta</tp:taxon-name-part></tp:taxon-name>) of Singapore, with redescriptions of several species</article-title><source>Zookeys</source><day>03</day><month>04</month><year>2026</year><volume>1276</volume><fpage>1</fpage><lpage>47</lpage><pub-id pub-id-type="doi">10.3897/zookeys.1276.183701</pub-id></mixed-citation></tp:treatment-meta><tp:nomenclature><tp:taxon-name><object-id xmlns:xlink="http://www.w3.org/1999/xlink" content-type="arpha" xlink:type="simple">625BA4EA-F6D3-52C4-A7FF-14EBDCB3C927</object-id>
                    		<tp:taxon-name-part taxon-name-part-type="genus" reg="Gonolabis">Gonolabis</tp:taxon-name-part> <tp:taxon-name-part taxon-name-part-type="species" reg="sumatrana">sumatrana</tp:taxon-name-part>
                    	</tp:taxon-name><tp:taxon-authority>de Bormans, 1900</tp:taxon-authority><xref ref-type="fig" rid="F5">Figs 26–33</xref><tp:nomenclature-citation-list><tp:nomenclature-citation><tp:taxon-name><tp:taxon-name-part taxon-name-part-type="genus" reg="Gonolabis">Gonolabis</tp:taxon-name-part> <tp:taxon-name-part taxon-name-part-type="species" reg="sumatrana">sumatrana</tp:taxon-name-part></tp:taxon-name><comment> de Bormans, 1900: 452 (Sumatra).</comment></tp:nomenclature-citation><tp:nomenclature-citation><tp:taxon-name><tp:taxon-name-part taxon-name-part-type="genus" reg="Gonolabis">Gonolabis</tp:taxon-name-part> <tp:taxon-name-part taxon-name-part-type="species" reg="emarginata">emarginata</tp:taxon-name-part></tp:taxon-name><comment> Srivastava, 1990: 27, figs 12–17 (Bukit Timah, Singapore). syn. nov.</comment></tp:nomenclature-citation></tp:nomenclature-citation-list></tp:nomenclature><tp:treatment-sec sec-type="Literature"><title>Literature.</title><p>Burr (<xref ref-type="bibr" rid="B26">1902</xref>: 480) “<italic>G. sumatrana</italic> Borm. (fig. 2. ♂). – Singapore (Biró).”</p></tp:treatment-sec><tp:treatment-sec sec-type="Specimens examined"><title>Specimens examined.</title><p><bold><abbrev xmlns:xlink="http://www.w3.org/1999/xlink" xlink:title="Zoological Reference Collection, Lee Kong Chian Natural History Museum, National University of Singapore, Singapore" xlink:type="simple">ZRC</abbrev></bold> • 2 ♂♂, 2 ♀♀, 1 nymph; Bukit Timah Hindhede Drive; Dec. 1989; H.K. Lua leg.; ZRC_DER_0000003. • 1 ♀; Lower Peirce Reservoir; 21 Jul. 1990; C.M. Yang leg.; ZRC_DER_0000006. • 1 ♂, 1 ♀; Pulau Tekong; 27 Nov. 2001; C.M. Yang, C.M.<italic>S. leg</italic>.; Under honey comb, Drain; ZRC_DER_0000024. • 1 ♂; Botanic Gardens; Jun. 1965; P.H.<italic>L. leg</italic>.; ZRC_DER_0000129. <bold><abbrev xmlns:xlink="http://www.w3.org/1999/xlink" xlink:title="Collection at Nanyang Technological University" xlink:type="simple">NTU</abbrev></bold> • 1 ♀; Central catchment nature reserve; 10 Apr. 2023; W.N. Lam, G.K. Png, J. L. Loo leg.; Winkler extraction of leaf litter; MAC2F_23_1. • 1 ♂; same data as for MAC2F_23_1; MAC2F_23_2. • 1 ♀; same data as for MAC2F_23_1; MAC3U_23_1. • 1 ♂; same collection data as for MAC2F_23_1; 14 Apr. 2023; MAC6(re)F_23_1. • 1 ♀; Central catchment nature reserve; 21 Oct. 2021; W.N. Lam, G.K. Png, S.K.B. Tan leg.; Winkler extraction of leaf litter; MAC6F_21_1. • 1 ♂; same collection data as for MAC6F_21_1; 4 Oct. 2021; PEI1F_21_1. • 1 ♂; same collection data as for MAC2F_23_1; 23 May 2023; PEI6F_23_1. • 1 ♀; Pulau Ubin; 10 May 2023; W.N. Lam, G.K. Png, J. L. Loo leg.; Winkler extraction of leaf litter; UBI10U_23_1. • 1 ♂; same collection data as for UBI10U_23_1; 8 May 2023; UBI1F_23_1. • 1 ♀; same collection data as for UBI10U_23_1; 12 May 2023; UBI3U_23_2. • 1 ♂; Pulau Ubin; 17 Nov. 2021; W.N. Lam, G.K. Png, S.K.B. Tan leg.; Winkler extraction of leaf litter; UBI7F_21_1. • 1 ♀; same collection data as for UBI10U_23_1; 3 May 2023; UBI9U_23_1.</p></tp:treatment-sec><tp:treatment-sec sec-type="Distribution"><title>Distribution.</title><p>Peninsular Malaysia, Borneo, Sumatra, Java, Sulawesi, Singapore.</p></tp:treatment-sec><tp:treatment-sec sec-type="Remarks"><title>Remarks.</title><p><xref ref-type="bibr" rid="B172">Srivastava (1990)</xref> described <italic><tp:taxon-name><tp:taxon-name-part taxon-name-part-type="genus" reg="Gonolabis">Gonolabis</tp:taxon-name-part> <tp:taxon-name-part taxon-name-part-type="species" reg="emarginata">emarginata</tp:taxon-name-part></tp:taxon-name></italic> based on a single adult male specimen collected at Bukit Timah, Singapore (Figs <xref ref-type="fig" rid="F5">26–29</xref>). He noted that the species closely resembles <italic><tp:taxon-name><tp:taxon-name-part taxon-name-part-type="genus" reg="Gonolabis">G.</tp:taxon-name-part> <tp:taxon-name-part taxon-name-part-type="species" reg="sumatrana">sumatrana</tp:taxon-name-part></tp:taxon-name></italic>, but distinguished it by a larger body size, a slightly emarginate posterior margin of the penultimate sternite (vs broadly rounded in <italic><tp:taxon-name><tp:taxon-name-part taxon-name-part-type="genus" reg="Gonolabis">G.</tp:taxon-name-part> <tp:taxon-name-part taxon-name-part-type="species" reg="sumatrana">sumatrana</tp:taxon-name-part></tp:taxon-name></italic>), and parameres with a concave internal margin and rounded external angle (vs straight and obtuse). However, examination of multiple <italic><tp:taxon-name><tp:taxon-name-part taxon-name-part-type="genus" reg="Gonolabis">G.</tp:taxon-name-part> <tp:taxon-name-part taxon-name-part-type="species" reg="sumatrana">sumatrana</tp:taxon-name-part></tp:taxon-name></italic> specimens from Singapore revealed that the posterior margin of the penultimate sternite is nearly truncate at the middle in smaller males (Fig. <xref ref-type="fig" rid="F5">32</xref>) but tends to be concave in larger males, with the variation appearing continuous (Fig. <xref ref-type="fig" rid="F5">31</xref>). Additionally, the paramere morphology of the <italic><tp:taxon-name><tp:taxon-name-part taxon-name-part-type="genus" reg="Gonolabis">G.</tp:taxon-name-part> <tp:taxon-name-part taxon-name-part-type="species" reg="emarginata">emarginata</tp:taxon-name-part></tp:taxon-name></italic> holotype (CASTYPE16526 [<abbrev xmlns:xlink="http://www.w3.org/1999/xlink" content-type="institution" xlink:title="California Academy of Sciences, USA" xlink:type="simple">CAS</abbrev>]) falls within the observed range of individual variation in <italic><tp:taxon-name><tp:taxon-name-part taxon-name-part-type="genus" reg="Gonolabis">G.</tp:taxon-name-part> <tp:taxon-name-part taxon-name-part-type="species" reg="sumatrana">sumatrana</tp:taxon-name-part></tp:taxon-name></italic> (Figs <xref ref-type="fig" rid="F5">27</xref>, <xref ref-type="fig" rid="F5">33</xref>; see also <xref ref-type="bibr" rid="B149">Sakai 1987</xref>). Both taxa consistently exhibit a comma-shaped sclerite within each penis lobe along with a virga (Figs <xref ref-type="fig" rid="F5">28</xref>, <xref ref-type="fig" rid="F5">34</xref>; <xref ref-type="bibr" rid="B201">Zacher 1911</xref>). Although <xref ref-type="bibr" rid="B172">Srivastava (1990)</xref> noted similarities between <italic><tp:taxon-name><tp:taxon-name-part taxon-name-part-type="genus" reg="Gonolabis">G.</tp:taxon-name-part> <tp:taxon-name-part taxon-name-part-type="species" reg="emarginata">emarginata</tp:taxon-name-part></tp:taxon-name></italic> and <italic><tp:taxon-name><tp:taxon-name-part taxon-name-part-type="genus" reg="Gonolabis">G.</tp:taxon-name-part> <tp:taxon-name-part taxon-name-part-type="species" reg="oblita">oblita</tp:taxon-name-part></tp:taxon-name></italic> Burr, 1910a, such accessory structures have not been reported for <italic><tp:taxon-name><tp:taxon-name-part taxon-name-part-type="genus" reg="Gonolabis">G.</tp:taxon-name-part> <tp:taxon-name-part taxon-name-part-type="species" reg="oblita">oblita</tp:taxon-name-part></tp:taxon-name></italic> (<xref ref-type="bibr" rid="B42">Burr 1915</xref>; <xref ref-type="bibr" rid="B19">Brindle 1980</xref>).</p><fig id="F5" position="float" orientation="portrait"><object-id xmlns:xlink="http://www.w3.org/1999/xlink" content-type="doi" xlink:type="simple">10.3897/zookeys.1276.183701.figures26-34</object-id><object-id xmlns:xlink="http://www.w3.org/1999/xlink" content-type="zenodo_dep_id" xlink:type="simple">19426564</object-id><object-id xmlns:xlink="http://www.w3.org/1999/xlink" content-type="arpha" xlink:type="simple">52EEB279-0E7C-514B-92D2-9D083061579A</object-id><label>Figures 26–34.</label><caption><p>Male <italic><tp:taxon-name><tp:taxon-name-part taxon-name-part-type="genus" reg="Gonolabis">Gonolabis</tp:taxon-name-part> <tp:taxon-name-part taxon-name-part-type="species" reg="sumatrana">sumatrana</tp:taxon-name-part></tp:taxon-name></italic> de Bormans, 1900. <bold>26–29</bold>. Holotype of <italic><tp:taxon-name><tp:taxon-name-part taxon-name-part-type="genus" reg="Gonolabis">Gonolabis</tp:taxon-name-part> <tp:taxon-name-part taxon-name-part-type="species" reg="emarginata">emarginata</tp:taxon-name-part></tp:taxon-name></italic><xref ref-type="bibr" rid="B172">Srivastava 1990</xref> syn. nov. (CASTYPE16526): <bold>26</bold>. Dorsal habitus; <bold>27</bold>. Genitalia; <bold>28</bold>. Accessory sclerite of penis lobe; <bold>29</bold>. Post abdomen (left lateral view). <bold>30, 31, 33, 34</bold>. Male (Singapore: <abbrev xmlns:xlink="http://www.w3.org/1999/xlink" xlink:title="Collection at Nanyang Technological University" xlink:type="simple">NTU</abbrev> PEI6F23(1)): <bold>30</bold>. Post abdomen (left lateral view); <bold>31</bold>. Penultimate sternite; <bold>33</bold>. Genitalia (distal part); <bold>34</bold>. Accessory sclerite of penis lobe; <bold>32</bold>. Male (ZRC_DER_0000003) penultimate sternite. The blue arrowheads in <bold>27</bold> and <bold>33</bold> indicate the accessory sclerite in each penis lobes. Scale bars: 5 mm (<bold>26</bold>); 1 mm (<bold>27, 29–33</bold>); 0.1 mm (<bold>28, 34</bold>).</p></caption><graphic xmlns:xlink="http://www.w3.org/1999/xlink" xlink:href="zookeys-1276-001_article-183701__-g005.jpg" id="oo_1579149.jpg" position="float" orientation="portrait" xlink:type="simple"><uri content-type="original_file" xlink:type="simple">https://binary.pensoft.net/fig/1579149</uri></graphic></fig><p>Preliminary DNA analysis further supports the synonymy, revealing minimal genetic variation among <italic><tp:taxon-name><tp:taxon-name-part taxon-name-part-type="genus" reg="Gonolabis">G.</tp:taxon-name-part> <tp:taxon-name-part taxon-name-part-type="species" reg="sumatrana">sumatrana</tp:taxon-name-part></tp:taxon-name></italic> specimens from Singapore, including individuals with <italic><tp:taxon-name><tp:taxon-name-part taxon-name-part-type="genus" reg="Gonolabis">G.</tp:taxon-name-part> <tp:taxon-name-part taxon-name-part-type="species" reg="emarginata">emarginata</tp:taxon-name-part></tp:taxon-name></italic>-like traits. Based on these findings, we conclude that <italic><tp:taxon-name><tp:taxon-name-part taxon-name-part-type="genus" reg="Gonolabis">G.</tp:taxon-name-part> <tp:taxon-name-part taxon-name-part-type="species" reg="emarginata">emarginata</tp:taxon-name-part></tp:taxon-name></italic> represents a large-bodied variant of <italic><tp:taxon-name><tp:taxon-name-part taxon-name-part-type="genus" reg="Gonolabis">G.</tp:taxon-name-part> <tp:taxon-name-part taxon-name-part-type="species" reg="sumatrana">sumatrana</tp:taxon-name-part></tp:taxon-name></italic>, and we propose its treatment as a junior synonym of the latter. It is also noteworthy that <italic><tp:taxon-name><tp:taxon-name-part taxon-name-part-type="genus" reg="Gonolabis">G.</tp:taxon-name-part> <tp:taxon-name-part taxon-name-part-type="species" reg="sumatrana">sumatrana</tp:taxon-name-part></tp:taxon-name></italic> exhibits a sharp posterior projection on the lateral sides of abdominal segments VI through IX, with the degree of projection varying individually and typically more pronounced in larger males (Figs <xref ref-type="fig" rid="F5">29</xref>, <xref ref-type="fig" rid="F5">30</xref>). According to <xref ref-type="bibr" rid="B42">Burr (1915)</xref>, <italic><tp:taxon-name><tp:taxon-name-part taxon-name-part-type="genus" reg="Gonolabis">G.</tp:taxon-name-part> <tp:taxon-name-part taxon-name-part-type="species" reg="oblita">oblita</tp:taxon-name-part></tp:taxon-name></italic> lacks such structures.</p><p>Previous records of <italic><tp:taxon-name><tp:taxon-name-part taxon-name-part-type="genus" reg="Gonolabis">G.</tp:taxon-name-part> <tp:taxon-name-part taxon-name-part-type="species" reg="sumatrana">sumatrana</tp:taxon-name-part></tp:taxon-name></italic> from Borneo and Peninsular Malaysia (<xref ref-type="bibr" rid="B15">Borelli 1932a</xref>, <xref ref-type="bibr" rid="B16">b</xref>) are based solely on female specimens, which are difficult to identify to species level and warrant further examination. However, a male specimen in the <abbrev xmlns:xlink="http://www.w3.org/1999/xlink" xlink:title="Zoological Reference Collection, Lee Kong Chian Natural History Museum, National University of Singapore, Singapore" xlink:type="simple">ZRC</abbrev> likely collected in Pahang, Peninsular Malaysia (ZRC_DER_0000008), may provide additional insights.</p></tp:treatment-sec><ref-list><ref id="B172"><mixed-citation xmlns:xlink="http://www.w3.org/1999/xlink" xlink:type="simple">Srivastava GK (1990) Studies on Oriental <tp:taxon-name><tp:taxon-name-part taxon-name-part-type="order">Dermaptera</tp:taxon-name-part></tp:taxon-name> preserved in the California Academy of Science, Sanfrancisco, U.S.A. Records of the Zoological Survey of India 87: 15–53. <ext-link xlink:href="10.26515/rzsi/v87/i1/1990/161451" ext-link-type="doi" xlink:type="simple">https://doi.org/10.26515/rzsi/v87/i1/1990/161451</ext-link></mixed-citation></ref><ref id="B26"><mixed-citation xmlns:xlink="http://www.w3.org/1999/xlink" xlink:type="simple">Burr M (1902) On the Forficularia of the Hungarian National Museum of Budapest. Természetrajzi Füzetek kiadja a Magyar nemzeti Muzeum 25: 477–488. [+ 1pl.]</mixed-citation></ref><ref id="B149"><mixed-citation xmlns:xlink="http://www.w3.org/1999/xlink" xlink:type="simple">Sakai S (1987) Dermapterorum Catalogus XIX–XX: Iconographia IV–V. <tp:taxon-name><tp:taxon-name-part taxon-name-part-type="family">Chelisochidae</tp:taxon-name-part></tp:taxon-name> and <tp:taxon-name><tp:taxon-name-part taxon-name-part-type="family">Anisolabididae</tp:taxon-name-part></tp:taxon-name>. Seiroku Sakai (Daito Bunka University), Tokyo, 1567 pp.</mixed-citation></ref><ref id="B201"><mixed-citation xmlns:xlink="http://www.w3.org/1999/xlink" xlink:type="simple">Zacher F (1911) Studien über das System der Protodermapteren. Zoologische Jahrbücher 30: 303–400. <ext-link xlink:href="https://www.biodiversitylibrary.org/page/45221867" ext-link-type="uri" xlink:type="simple">https://www.biodiversitylibrary.org/page/45221867</ext-link></mixed-citation></ref><ref id="B42"><mixed-citation xmlns:xlink="http://www.w3.org/1999/xlink" xlink:type="simple">Burr M (1915) On the male genital armature of the <tp:taxon-name><tp:taxon-name-part taxon-name-part-type="order">Dermaptera</tp:taxon-name-part></tp:taxon-name>. II. <tp:taxon-name><tp:taxon-name-part taxon-name-part-type="family">Psalidae</tp:taxon-name-part></tp:taxon-name>. Journal of the Royal Microscopical Society 1915: 521–546. [+ 3 pls] <ext-link xlink:href="10.1111/j.1365-2818.1915.tb01051.x" ext-link-type="doi" xlink:type="simple">https://doi.org/10.1111/j.1365-2818.1915.tb01051.x</ext-link></mixed-citation></ref><ref id="B19"><mixed-citation xmlns:xlink="http://www.w3.org/1999/xlink" xlink:type="simple">Brindle A (1980) <tp:taxon-name><tp:taxon-name-part taxon-name-part-type="order">Dermaptera</tp:taxon-name-part></tp:taxon-name> from the Gunong Mulu National Park, Borneo. The Entomologist’s Record and Journal of Variation 92: 172–175. [+ 1 pl.]</mixed-citation></ref><ref id="B15"><mixed-citation xmlns:xlink="http://www.w3.org/1999/xlink" xlink:type="simple">Borelli A (1932a) Dermapteres de Borneo. Journal of the Federated Malay States Museums 17(1): 179–190.</mixed-citation></ref><ref id="B16"><mixed-citation xmlns:xlink="http://www.w3.org/1999/xlink" xlink:type="simple">Borelli A (1932b) Dermapteres de la Presqu’ile Malaise. Bulletin of the Raffles Museum, Singapore 7: 80–95.</mixed-citation></ref></ref-list></tp:taxon-treatment>
