# Supplementary material for: Annotated checklist of Dermaptera and Zoraptera (Insecta) of Singapore, with redescriptions of several species
Source: Zookeys. 2026 Apr 3;1276:1–47. doi: 10.3897/zookeys.1276.183701 (PMC13069393; doi:10.3897/zookeys.1276.183701)
Supplement: XML Treatment for Anisolabidinae [file zookeys.1276.183701-treatment14.xml]

<!DOCTYPE tp:taxon-treatment
  PUBLIC "-//TaxonX//DTD Taxonomic Treatment Publishing DTD v0 20100105//EN" "tax-treatment-NSO.dtd">
<tp:taxon-treatment xmlns:tp="http://www.plazi.org/taxpub"><tp:treatment-meta><kwd-group><label>Taxon classification</label><kwd>
                <named-content content-type="kingdom">Animalia</named-content>
              </kwd><kwd>
                <named-content content-type="order">Dermaptera</named-content>
              </kwd><kwd>
                <named-content content-type="family">Anisolabididae</named-content>
              </kwd></kwd-group><mixed-citation publication-type="journal"><person-group><name><surname>Kamimura</surname><given-names>Yoshitaka</given-names></name><name><surname>Cheah</surname><given-names>Shen</given-names></name><name><surname>Wang</surname><given-names>Wendy Yanling</given-names></name><name><surname>Lam</surname><given-names>Weng Ngai</given-names></name></person-group><article-title>Annotated checklist of <tp:taxon-name><tp:taxon-name-part taxon-name-part-type="order" reg="Dermaptera">Dermaptera</tp:taxon-name-part></tp:taxon-name> and <tp:taxon-name><tp:taxon-name-part taxon-name-part-type="order" reg="Zoraptera">Zoraptera</tp:taxon-name-part></tp:taxon-name> (<tp:taxon-name><tp:taxon-name-part taxon-name-part-type="class" reg="Insecta">Insecta</tp:taxon-name-part></tp:taxon-name>) of Singapore, with redescriptions of several species</article-title><source>Zookeys</source><day>03</day><month>04</month><year>2026</year><volume>1276</volume><fpage>1</fpage><lpage>47</lpage><pub-id pub-id-type="doi">10.3897/zookeys.1276.183701</pub-id></mixed-citation></tp:treatment-meta><tp:nomenclature><tp:taxon-name><object-id xmlns:xlink="http://www.w3.org/1999/xlink" content-type="arpha" xlink:type="simple">7A484214-94D1-597F-90BB-F1B3FFC80B7E</object-id>
                    		<tp:taxon-name-part taxon-name-part-type="subfamily" reg="Anisolabidinae">Anisolabidinae</tp:taxon-name-part>
                    	</tp:taxon-name><tp:taxon-status xmlns:xlink="http://www.w3.org/1999/xlink" xlink:type="simple">spp.</tp:taxon-status></tp:nomenclature><tp:treatment-sec sec-type="Specimens examined"><title>Specimens examined.</title><p><bold><abbrev xmlns:xlink="http://www.w3.org/1999/xlink" xlink:title="Zoological Reference Collection, Lee Kong Chian Natural History Museum, National University of Singapore, Singapore" xlink:type="simple">ZRC</abbrev></bold> • 1 nymph; Lower Peirce Reservoir; 21 Jul. 1990; C.M. Yang leg.; ZRC_DER_0000007. • 1 nymph; MacRitchie Reservoir; 5 Oct. 2012; X.R. Ong leg.; Cattle dung pitfall trap; ZRC_DER_0000065. • 1 nymph; same collection data as for ZRC_DER_0000065; 9 Sep. 2011; ZRC_DER_0000067. <bold><abbrev xmlns:xlink="http://www.w3.org/1999/xlink" xlink:title="Collection at Nanyang Technological University" xlink:type="simple">NTU</abbrev></bold> • 1 nymph; Bukit Timah nature reserve; 17 Apr. 2023; W.N. Lam, G.K. Png, J. L. Loo leg.; Winkler extraction of leaf litter; BT1F_23_1. • 1 nymph; Dairy Farm nature park; 15 Oct. 2021; W.N. Lam, G.K. Png, S.K.B. Tan leg.; Winkler extraction of leaf litter; BT2F_21_2. • 5 nymphs; same collection data as for BT1F_23_1; 18 Apr. 2023; BT2F_23_2-6. • 1 nymph; same data as for BT2F_21_2; BT2U_21_2. • 10 nymphs; same data as for BT2F_21_2; BT2U_21_3-12. • 1 nymph; same data as for BT2F_23_2-6; BT2U_23_6. • 1 nymph; same data as for BT2F_23_2-6; BT2U_23_7. • 1 nymph; Central catchment nature reserve; 27 Oct. 2021; W.N. Lam, G.K. Png, S.K.B. Tan leg.; Winkler extraction of leaf litter; MAC1F_21_3. • 7 nymphs; Central catchment nature reserve; 10 Apr. 2023; W.N. Lam, G.K. Png, J. L. Loo leg.; Winkler extraction of leaf litter; MAC1F_23_3-9. • 1 nymph; same data as for MAC1F_21_3; MAC1U_21_2. • 1 nymph; same data as for MAC1F_21_3; MAC1U_21_3. • 7 nymphs; same data as for MAC1F_23_3-9; MAC1U_23_8-14. • 1 nymph; same data as for MAC1F_23_3-9; MAC2U_23_3. • 1 nymph; same data as for MAC1F_23_3-9; MAC3F_23_1. • 1 nymph; same data as for MAC1F_23_3-9; MAC3F_23_2. • 1 nymph; same data as for MAC1F_23_3-9; MAC3U_23_3. • 1 nymph; same data as for MAC1F_23_3-9; MAC3U_23_4. • 1 nymph; same data as for MAC1F_23_3-9; MAC3U_23_5. • 1 nymph; same collection data as for MAC1F_21_3; 12 Oct. 2021; MAC4F_21_1. • 1 nymph; same collection data as for MAC1F_23_3-9; 12 Apr. 2023; MAC4F_23_1. • 1 nymph; same collection data as for MAC1F_21_3; 13 Oct. 2021; MAC5F_21_1. • 1 nymph; same data as for MAC5F_21_1; MAC5F_21_2. • 1 nymph; same data as for MAC4F_23_1; MAC5F_23_1. • 1 nymph; same data as for MAC4F_23_1; MAC5F_23_2. • 1 nymph; same data as for MAC4F_23_1; MAC5F_23_3. • 1 nymph; same data as for MAC5F_21_1; MAC5U_21_1. • 1 nymph; same collection data as for MAC1F_23_3-9; 14 Apr. 2023; MAC6(re)F_23_2. • 1 nymph; same collection data as for MAC1F_21_3; 21 Oct. 2021; MAC6F_21_2. • 1 nymph; same data as for MAC6(re)F_23_2; MAC6F-HC_23_5. • 1 nymph; same data as for MAC6(re)F_23_2; MAC6F-HC_23_6. • 1 nymph; same data as for MAC6(re)F_23_2; MAC6F-HC_23_7. • 1 nymph; same data as for MAC6F_21_2; MAC6U_21_2. • 1 nymph; same data as for MAC6F_21_2; MAC6U_21_3. • 1 nymph; same data as for MAC6F_21_2; MAC6U_21_4. • 1 nymph; same collection data as for MAC1F_23_3-9; 13 Apr. 2023; MAC7U_23_1. • 1 nymph; same data as for MAC6F_21_2; MAC8F_21_1. • 1 nymph; same collection data as for MAC1F_21_3; 4 Oct. 2021; PEI1F_21_2. • 1 nymph; same data as for PEI1F_21_2; PEI1U_21_1. • 1 nymph; same collection data as for MAC1F_23_3-9; 16 May 2023; PEI2F_23_5. • 1 nymph; same data as for PEI2F_23_5; PEI2F_23_6. • 1 nymph; same data as for PEI2F_23_5; PEI2F_23_7. • 1 nymph; same data as for PEI2F_23_5; PEI2F_23_8. • 1 nymph; same data as for PEI2F_23_5; PEI2F_23_9. • 1 nymph; same data as for PEI2F_23_5; PEI2U_23_10. • 1 nymph; same data as for PEI2F_23_5; PEI2U_23_11. • 1 nymph; same data as for PEI2F_23_5; PEI2U_23_9. • 1 nymph; same collection data as for MAC1F_21_3; 5 Oct. 2021; PEI3F_21_1. • 4 nymphs; same data as for PEI2F_23_5; PEI3F_23_1-4. • 1 nymph; same data as for PEI2F_23_5; PEI3U_23_1. • 1 nymph; same data as for PEI2F_23_5; PEI3U_23_2. • 1 nymph; same collection data as for MAC1F_23_3-9; 2023; PEI3U_23_3. • 1 nymph; same collection data as for MAC1F_23_3-9; 23 May 2023; PEI4F_23_1. • 7 nymphs; same data as for PEI4F_23_1; PEI4U_23_1-7. • 1 nymph; same collection data as for MAC1F_21_3; 6 Oct. 2021; PEI5F_21_1. • 1 nymph; same data as for PEI5F_21_1; PEI5F_21_2. • 1 nymph; same data as for PEI5F_21_1; PEI5F_21_3. • 1 nymph; same data as for PEI4F_23_1; PEI5F_23_1. • 10 nymphs; same data as for PEI4F_23_1; PEI5F_23_9-18. • 1 nymph; same data as for PEI4F_23_1; PEI5SEQAU_23_1. • 1 nymph; same data as for PEI4F_23_1; PEI5SEQAU_23_2. • 1 nymph; same data as for PEI4F_23_1; PEI5SEQAU_23_3. • 1 nymph; same data as for PEI4F_23_1; PEI5SEQAU_23_4. • 1 nymph; same data as for PEI4F_23_1; PEI5SEQBU_23_1. • 1 nymph; same data as for PEI4F_23_1; PEI5SEQBU_23_2. • 1 nymph; same data as for PEI4F_23_1; PEI5SEQBU_23_3. • 1 nymph; same data as for PEI5F_21_1; PEI5U_21_2. • 1 nymph; same data as for PEI5F_21_1; PEI6F_21_1. • 1 nymph; same data as for PEI4F_23_1; PEI6F_23_2. • 1 nymph; same data as for PEI4F_23_1; PEI6U_23_1. • 1 nymph; same collection data as for MAC1F_21_3; 8 Oct. 2021; PEI7F_21_1. • 1 nymph; same data as for MAC1F_23_3-9; 11 Apr. 2023; PEI7F_23_1. • 1 nymph; same data as for PEI7F_23_1; PEI7F_23_2. • 1 nymph; same data as for PEI7F_23_1; PEI7F_23_3. • 1 nymph; same data as for PEI7F_23_1; PEI7F_23_4. • 1 nymph; same data as for PEI7F_23_1; PEI7F_23_5. • 1 nymph; same data as for PEI7F_23_1; PEI7U_23_1. • 1 nymph; same data as for PEI7F_23_1; PEI7U_23_2. • 1 nymph; same collection data as for MAC1F_21_3; 11 Oct. 2021; PEI8F_21_1. • 1 nymph; same data as for MAC1F_23_3-9; 30 May 2023; PEI8F_23_3. • 1 nymph; same data as for PEI8F_23_3; PEI8F_23_4. • 1 nymph; same data as for PEI8F_23_3; PEI8F_23_5. • 1 nymph; same data as for PEI8F_23_3; PEI8U_23_2. • 1 nymph; same data as for PEI8F_23_3; PEI9U_23_1. • 1 nymph; same data as for PEI8F_23_3; PEI9U_23_2. • 1 nymph; Pulau Ubin; 18 Nov. 2021; W.N. Lam, G.K. Png, S.K.B. Tan leg.; Winkler extraction of leaf litter; UBI10F_21_1. • 1 nymph; same data as for UBI10F_21_1; UBI10F_21_3. • 16 nymphs; Pulau Ubin; 10 May 2023; W.N. Lam, G.K. Png, J. L. Loo leg.; Winkler extraction of leaf litter; UBI10F_23_2-17. • 1 nymph; same data as for UBI10F_23_2-17; UBI10U_23_2. • 1 nymph; same collection data as for UBI10F_21_1; 11 Nov. 2021; UBI1F_21_1. • 1 nymph; same collection data as for UBI10F_23_2-17; 8 May 2023; UBI1U_23_2. • 4 nymphs; same data as for UBI1U_23_2; UBI1U_23_3-6. • 2 nymphs; same data as for UBI1F_21_1; UBI2F_21_3-4. • 8 nymphs; same collection data as for UBI10F_23_2-17; 9 May 2023; UBI2F_23_2-9. • 1 nymph; same data as for UBI1F_21_1; UBI2U_21_2. • 1 nymph; same data as for UBI2F_23_2-9; UBI2U_23_2. • 1 nymph; same data as for UBI2F_23_2-9; UBI2U_23_3. • 1 nymph; same collection data as for UBI10F_23_2-17; 12 May 2023; UBI3AF_23_1. • 1 nymph; same data as for UBI3AF_23_1; UBI3BF_23_1. • 1 nymph; same data as for UBI3AF_23_1; UBI3BF_23_2. • 1 nymph; same data as for UBI3AF_23_1; UBI3BF_23_3. • 1 nymph; same collection data as for UBI10F_21_1; 15 Nov. 2021; UBI3U_21_1. • 1 nymph; same data as for UBI3U_21_1; UBI3U_21_2. • 1 nymph; same data as for UBI3U_21_1; UBI3U_21_3. • 1 nymph; same collection data as for UBI10F_23_2-17; 12 May 2023; UBI3U_23_3. • 1 nymph; same data as for UBI3U_23_3; UBI3U_23_4. • 1 nymph; same data as for UBI3U_23_3; UBI3U_23_5. • 1 nymph; same collection data as for UBI10F_23_2-17; 8 May 2023; UBI4F_23_1. • 1 nymph; same data as for UBI4F_23_1; UBI4F_23_2. • 1 nymph; same data as for UBI4F_23_1; UBI4F_23_3. • 6 nymphs; same data as for UBI4F_23_1; UBI4U_23_6-11. • 1 nymph; same collection data as for UBI10F_21_1; 17 Nov. 2021; UBI5U_21_1. • 1 nymph; same data as for UBI4F_23_1; UBI5U_23_2. • 1 nymph; same data as for UBI5U_21_1; UBI6F_21_1. • 7 nymphs; same collection data as for UBI10F_23_2-17; 3 May 2023; UBI6F_23_1-7. • 1 nymph; same data as for UBI5U_21_1; UBI6U_21_1. • 1 nymph; same data as for UBI6F_23_1-7; UBI6U_23_1. • 1 nymph; same data as for UBI6F_23_1-7; UBI6U_23_2. • 4 nymphs; same data as for UBI5U_21_1; UBI7F_21_4-7. • 5 nymphs; same collection data as for UBI10F_23_2-17; 10 May 2023; UBI7F_23_3-7. • 14 nymphs; same data as for UBI7F_23_3-7; UBI7U_23_3-16. • 1 nymph; same data as for UBI6F_23_1-7; UBI9F_23_1. • 1 nymph; same data as for UBI6F_23_1-7; UBI9F_23_2. • 1 nymph; same data as for UBI6F_23_1-7; UBI9F_23_3. • 1 nymph; same data as for UBI6F_23_1-7; UBI9F_23_4. • 1 nymph; same data as for UBI6F_23_1-7; UBI9F_23_5. • 1 nymph; same collection data as for UBI10F_21_1; 18 Nov. 2021; UBI9U_21_1. • 1 nymph; same data as for UBI6F_23_1-7; UBI9U_23_2. • 1 nymph; same data as for UBI6F_23_1-7; UBI9U_23_3. • 1 nymph; same data as for UBI6F_23_1-7; UBI9U_23_4. • 1 nymph; same data as for UBI6F_23_1-7; UBI9U_23_5. • 1 nymph; same data as for UBI6F_23_1-7; UBI9U_23_6. • 1 nymph; Central catchment nature reserve; 2024; S. Yap leg.; Hand collected, from deadwood; USP11.01_1. • 1 nymph; same data as for USP11.01_1; USP8.01_1.</p></tp:treatment-sec><tp:treatment-sec sec-type="Remarks"><title>Remarks.</title><p>Due to the inherent difficulty in identifying juvenile specimens of this subfamily to the species or genus level, they are treated as unidentified.</p></tp:treatment-sec></tp:taxon-treatment>
