# Supplementary material for: Annotated checklist of Dermaptera and Zoraptera (Insecta) of Singapore, with redescriptions of several species
Source: Zookeys. 2026 Apr 3;1276:1–47. doi: 10.3897/zookeys.1276.183701 (PMC13069393; doi:10.3897/zookeys.1276.183701)
Supplement: XML Treatment for Labidura riparia [file zookeys.1276.183701-treatment16.xml]

<!DOCTYPE tp:taxon-treatment
  PUBLIC "-//TaxonX//DTD Taxonomic Treatment Publishing DTD v0 20100105//EN" "tax-treatment-NSO.dtd">
<tp:taxon-treatment xmlns:tp="http://www.plazi.org/taxpub"><tp:treatment-meta><kwd-group><label>Taxon classification</label><kwd>
                <named-content content-type="kingdom">Animalia</named-content>
              </kwd><kwd>
                <named-content content-type="order">Dermaptera</named-content>
              </kwd><kwd>
                <named-content content-type="family">Labiduridae</named-content>
              </kwd></kwd-group><mixed-citation publication-type="journal"><person-group><name><surname>Kamimura</surname><given-names>Yoshitaka</given-names></name><name><surname>Cheah</surname><given-names>Shen</given-names></name><name><surname>Wang</surname><given-names>Wendy Yanling</given-names></name><name><surname>Lam</surname><given-names>Weng Ngai</given-names></name></person-group><article-title>Annotated checklist of <tp:taxon-name><tp:taxon-name-part taxon-name-part-type="order" reg="Dermaptera">Dermaptera</tp:taxon-name-part></tp:taxon-name> and <tp:taxon-name><tp:taxon-name-part taxon-name-part-type="order" reg="Zoraptera">Zoraptera</tp:taxon-name-part></tp:taxon-name> (<tp:taxon-name><tp:taxon-name-part taxon-name-part-type="class" reg="Insecta">Insecta</tp:taxon-name-part></tp:taxon-name>) of Singapore, with redescriptions of several species</article-title><source>Zookeys</source><day>03</day><month>04</month><year>2026</year><volume>1276</volume><fpage>1</fpage><lpage>47</lpage><pub-id pub-id-type="doi">10.3897/zookeys.1276.183701</pub-id></mixed-citation></tp:treatment-meta><tp:nomenclature><tp:taxon-name><object-id xmlns:xlink="http://www.w3.org/1999/xlink" content-type="arpha" xlink:type="simple">44B92F1D-3D10-57B8-980E-804BDE51AA2B</object-id>
                    		<tp:taxon-name-part taxon-name-part-type="genus" reg="Labidura">Labidura</tp:taxon-name-part> <tp:taxon-name-part taxon-name-part-type="species" reg="riparia">riparia</tp:taxon-name-part>
                    	</tp:taxon-name><tp:taxon-authority>(Pallas, 1773)</tp:taxon-authority><tp:nomenclature-citation-list><tp:nomenclature-citation><tp:taxon-name><tp:taxon-name-part taxon-name-part-type="genus" reg="Forficula">Forficula</tp:taxon-name-part> <tp:taxon-name-part taxon-name-part-type="species" reg="riparia">riparia</tp:taxon-name-part></tp:taxon-name><comment> Pallas, 1773: 727 (Irtysh river, Western Siberia).</comment></tp:nomenclature-citation><tp:nomenclature-citation><tp:taxon-name><tp:taxon-name-part taxon-name-part-type="genus" reg="Forficula">Forficula</tp:taxon-name-part> <tp:taxon-name-part taxon-name-part-type="species" reg="pallipes">pallipes</tp:taxon-name-part></tp:taxon-name><comment> Fabricius, 1775: 270 (Insulis promontrii viridis [= Cape Verde Islands]).</comment></tp:nomenclature-citation><tp:nomenclature-citation><tp:taxon-name><tp:taxon-name-part taxon-name-part-type="genus" reg="Forficula">Forficula</tp:taxon-name-part> <tp:taxon-name-part taxon-name-part-type="species" reg="bilineata">bilineata</tp:taxon-name-part></tp:taxon-name><comment> Herbst, 1786: 183, pl. 49, fig. 1 (type locality: unknown).</comment></tp:nomenclature-citation><tp:nomenclature-citation><tp:taxon-name><tp:taxon-name-part taxon-name-part-type="genus" reg="Forficula">Forficula</tp:taxon-name-part> <tp:taxon-name-part taxon-name-part-type="species" reg="gigantea">gigantea</tp:taxon-name-part></tp:taxon-name><comment> Fabricius, 1787: 224 (Europa auftraliori [= Southern Europe]).</comment></tp:nomenclature-citation><tp:nomenclature-citation><tp:taxon-name><tp:taxon-name-part taxon-name-part-type="genus" reg="Forficula">Forficula</tp:taxon-name-part> <tp:taxon-name-part taxon-name-part-type="species" reg="maxima">maxima</tp:taxon-name-part></tp:taxon-name><comment> Villiers, 1789: 427 (Occitania [= southern France]).</comment></tp:nomenclature-citation><tp:nomenclature-citation><tp:taxon-name><tp:taxon-name-part taxon-name-part-type="genus" reg="Forficula">Forficula</tp:taxon-name-part> <tp:taxon-name-part taxon-name-part-type="species" reg="bidens">bidens</tp:taxon-name-part></tp:taxon-name><comment> Olivier, 1791: 466 (Jamaica).</comment></tp:nomenclature-citation><tp:nomenclature-citation><tp:taxon-name><tp:taxon-name-part taxon-name-part-type="genus" reg="Forficula">Forficula</tp:taxon-name-part> <tp:taxon-name-part taxon-name-part-type="species" reg="crenata">crenata</tp:taxon-name-part></tp:taxon-name><comment> Olivier, 1791: 467 (southern Africa).</comment></tp:nomenclature-citation><tp:nomenclature-citation><tp:taxon-name><tp:taxon-name-part taxon-name-part-type="genus" reg="Forficula">Forficula</tp:taxon-name-part> <tp:taxon-name-part taxon-name-part-type="species" reg="flavipes">flavipes</tp:taxon-name-part></tp:taxon-name><comment> Fabricius, 1793: 2 (Guinea).</comment></tp:nomenclature-citation><tp:nomenclature-citation><tp:taxon-name><tp:taxon-name-part taxon-name-part-type="genus" reg="Forficula">Forficula</tp:taxon-name-part> <tp:taxon-name-part taxon-name-part-type="species" reg="erythrocephala">erythrocephala</tp:taxon-name-part></tp:taxon-name><comment> Fabricius, 1793: 4 (Americae meridionalis [= West Indies]).</comment></tp:nomenclature-citation><tp:nomenclature-citation><tp:taxon-name><tp:taxon-name-part taxon-name-part-type="genus" reg="Forficula">Forficula</tp:taxon-name-part> <tp:taxon-name-part taxon-name-part-type="species" reg="rufescens">rufescens</tp:taxon-name-part></tp:taxon-name><comment> Palisot de Beauvois, 1805: 35, Orthoptères pl. 1, fig. 2 (“A Oware” of Africa).</comment></tp:nomenclature-citation><tp:nomenclature-citation><tp:taxon-name><tp:taxon-name-part taxon-name-part-type="genus" reg="Labidura">Labidura</tp:taxon-name-part> <tp:taxon-name-part taxon-name-part-type="species" reg="gigantea">gigantea</tp:taxon-name-part></tp:taxon-name><comment>: <xref ref-type="bibr" rid="B118">Leach 1815</xref>: 118.</comment></tp:nomenclature-citation><tp:nomenclature-citation><tp:taxon-name><tp:taxon-name-part taxon-name-part-type="genus" reg="Psalis">Psalis</tp:taxon-name-part> <tp:taxon-name-part taxon-name-part-type="species" reg="morbida">morbida</tp:taxon-name-part></tp:taxon-name><comment> Audinet-Serville, 1831: 35 (type locality: unknown).</comment></tp:nomenclature-citation><tp:nomenclature-citation><tp:taxon-name><tp:taxon-name-part taxon-name-part-type="genus" reg="Forficesila">Forficesila</tp:taxon-name-part> <tp:taxon-name-part taxon-name-part-type="species" reg="bivittata">bivittata</tp:taxon-name-part></tp:taxon-name><comment> Klug, in Burmeister, 1838: 751 (Santo Domingo, Puerto Rico, and Colombia).</comment></tp:nomenclature-citation><tp:nomenclature-citation><tp:taxon-name><tp:taxon-name-part taxon-name-part-type="genus" reg="Forficesila">Forficesila</tp:taxon-name-part> <tp:taxon-name-part taxon-name-part-type="species" reg="gigantea">gigantea</tp:taxon-name-part></tp:taxon-name><comment>: <xref ref-type="bibr" rid="B23">Burmeister 1838</xref>: 751.</comment></tp:nomenclature-citation><tp:nomenclature-citation><tp:taxon-name><tp:taxon-name-part taxon-name-part-type="genus" reg="Forficesila">Forficesila</tp:taxon-name-part> <tp:taxon-name-part taxon-name-part-type="species" reg="suturalis">suturalis</tp:taxon-name-part></tp:taxon-name><comment> Burmeister, 1838: 752 (Colombia).</comment></tp:nomenclature-citation><tp:nomenclature-citation><tp:taxon-name><tp:taxon-name-part taxon-name-part-type="genus" reg="Forficula">Forficula</tp:taxon-name-part> <tp:taxon-name-part taxon-name-part-type="species" reg="marginella">marginella</tp:taxon-name-part></tp:taxon-name><comment> Costa, 1839: 50 (Mount Vesuvius, Italy).</comment></tp:nomenclature-citation><tp:nomenclature-citation><tp:taxon-name><tp:taxon-name-part taxon-name-part-type="genus" reg="Forficesila">Forficesila</tp:taxon-name-part> <tp:taxon-name-part taxon-name-part-type="species" reg="terminalis">terminalis</tp:taxon-name-part></tp:taxon-name><comment> Audinet-Serville, 1839: 25 (Île de France).</comment></tp:nomenclature-citation><tp:nomenclature-citation><tp:taxon-name><tp:taxon-name-part taxon-name-part-type="genus" reg="Forficesila">Forficesila</tp:taxon-name-part> <tp:taxon-name-part taxon-name-part-type="species" reg="icterica">icterica</tp:taxon-name-part></tp:taxon-name><comment> Audinet-Serville, 1839: 25 (Pondicherry, India).</comment></tp:nomenclature-citation><tp:nomenclature-citation><tp:taxon-name><tp:taxon-name-part taxon-name-part-type="genus" reg="Forficula">Forficula</tp:taxon-name-part> (<tp:taxon-name-part taxon-name-part-type="subgenus" reg="Forficesila">Forficesila</tp:taxon-name-part>) <tp:taxon-name-part taxon-name-part-type="species" reg="gigantea">gigantea</tp:taxon-name-part> <tp:taxon-name-part taxon-name-part-type="infraspecific-rank">var.</tp:taxon-name-part> <tp:taxon-name-part taxon-name-part-type="variety" reg="japonica">japonica</tp:taxon-name-part></tp:taxon-name><comment> de Haan, 1842: 240 (Japan).</comment></tp:nomenclature-citation><tp:nomenclature-citation><tp:taxon-name><tp:taxon-name-part taxon-name-part-type="genus" reg="Forficula">Forficula</tp:taxon-name-part> <tp:taxon-name-part taxon-name-part-type="species" reg="bicolor">bicolor</tp:taxon-name-part></tp:taxon-name><comment> Fischer, 1846: 42 (Tauride [= Crimean Peninsula]).</comment></tp:nomenclature-citation><tp:nomenclature-citation><tp:taxon-name><tp:taxon-name-part taxon-name-part-type="genus" reg="Forficesila">Forficesila</tp:taxon-name-part> <tp:taxon-name-part taxon-name-part-type="species" reg="riparia">riparia</tp:taxon-name-part></tp:taxon-name><comment>: <xref ref-type="bibr" rid="B80">Fischer 1846</xref>: 46.</comment></tp:nomenclature-citation><tp:nomenclature-citation><tp:taxon-name><tp:taxon-name-part taxon-name-part-type="genus" reg="Forficula">Forficula</tp:taxon-name-part> <tp:taxon-name-part taxon-name-part-type="species" reg="fischeri">fischeri</tp:taxon-name-part></tp:taxon-name><comment> Motschulsky in Fischer, 1846: 354 (Tauride [= Crimean Peninsula]).</comment></tp:nomenclature-citation><tp:nomenclature-citation><tp:taxon-name><tp:taxon-name-part taxon-name-part-type="genus" reg="Forficula">Forficula</tp:taxon-name-part> (<tp:taxon-name-part taxon-name-part-type="subgenus" reg="Forficesila">Forficesila</tp:taxon-name-part>) <tp:taxon-name-part taxon-name-part-type="species" reg="affinis">affinis</tp:taxon-name-part></tp:taxon-name><comment> Guérin-Méneville, 1856: in <xref ref-type="bibr" rid="B144">Sagra 1856</xref>: 137, pl. 12, fig. 2 (Cuba).</comment></tp:nomenclature-citation><tp:nomenclature-citation><tp:taxon-name><tp:taxon-name-part taxon-name-part-type="genus" reg="Forficula">Forficula</tp:taxon-name-part> <tp:taxon-name-part taxon-name-part-type="species" reg="amurensis">amurensis</tp:taxon-name-part></tp:taxon-name><comment> Motschulsky, 1859: 499 (Amur).</comment></tp:nomenclature-citation><tp:nomenclature-citation><tp:taxon-name><tp:taxon-name-part taxon-name-part-type="genus" reg="Labidura">Labidura</tp:taxon-name-part> <tp:taxon-name-part taxon-name-part-type="species" reg="riparia">riparia</tp:taxon-name-part></tp:taxon-name><comment>: <xref ref-type="bibr" rid="B63">Dohrn 1863b</xref>: 313.</comment></tp:nomenclature-citation><tp:nomenclature-citation><tp:taxon-name><tp:taxon-name-part taxon-name-part-type="genus" reg="Labidura">Labidura</tp:taxon-name-part> <tp:taxon-name-part taxon-name-part-type="species" reg="servillei">servillei</tp:taxon-name-part></tp:taxon-name><comment> Dohrn, 1863b: 316 (Madras, Eastern India [= Chennai, India]).</comment></tp:nomenclature-citation><tp:nomenclature-citation><tp:taxon-name><tp:taxon-name-part taxon-name-part-type="genus" reg="Labidura">Labidura</tp:taxon-name-part> <tp:taxon-name-part taxon-name-part-type="species" reg="auditor">auditor</tp:taxon-name-part></tp:taxon-name><comment> Scudder, 1876a: 252 (Natal [= KwaZulu-Natal Province, South Africa]).</comment></tp:nomenclature-citation><tp:nomenclature-citation><tp:taxon-name><tp:taxon-name-part taxon-name-part-type="genus" reg="Labidura">Labidura</tp:taxon-name-part> <tp:taxon-name-part taxon-name-part-type="species" reg="livida">livida</tp:taxon-name-part></tp:taxon-name><comment> Dubrony, 1879b: 93 (Santa Catarina, Brazil)</comment></tp:nomenclature-citation><tp:nomenclature-citation><tp:taxon-name><tp:taxon-name-part taxon-name-part-type="genus" reg="Labidura">Labidura</tp:taxon-name-part> <tp:taxon-name-part taxon-name-part-type="species" reg="riparia">riparia</tp:taxon-name-part></tp:taxon-name><comment> var. <italic>inermis</italic><xref ref-type="bibr" rid="B22">Brunner von Wattenwyl 1882</xref>: 5 (Europe).</comment></tp:nomenclature-citation><tp:nomenclature-citation><tp:taxon-name><tp:taxon-name-part taxon-name-part-type="genus" reg="Labidura">Labidura</tp:taxon-name-part> <tp:taxon-name-part taxon-name-part-type="species" reg="glanulosa">glanulosa</tp:taxon-name-part></tp:taxon-name><comment> Kirby, 1891: 511 (Philippines).</comment></tp:nomenclature-citation><tp:nomenclature-citation><tp:taxon-name><tp:taxon-name-part taxon-name-part-type="genus" reg="Labidura">Labidura</tp:taxon-name-part> <tp:taxon-name-part taxon-name-part-type="species" reg="pluvialis">pluvialis</tp:taxon-name-part></tp:taxon-name><comment> Kirby, 1891: 512 (Raine Island [=Raine Island, Queensland, Australia]).</comment></tp:nomenclature-citation><tp:nomenclature-citation><tp:taxon-name>
                  <tp:taxon-name-part taxon-name-part-type="genus" reg="Labidura">Labidura</tp:taxon-name-part>
                </tp:taxon-name><comment> (?) <italic>clarki</italic> Kirby, 1891: 512 (Rio Janeiro[= Rio de Janeiro, Brazil]).</comment></tp:nomenclature-citation><tp:nomenclature-citation><tp:taxon-name><tp:taxon-name-part taxon-name-part-type="genus" reg="Labidura">Labidura</tp:taxon-name-part> <tp:taxon-name-part taxon-name-part-type="species" reg="distincta">distincta</tp:taxon-name-part></tp:taxon-name><comment> Rodzianko, 1897: 153 (Transcaucasia, Dshewat Province, Baku [= Baku, Azerbaijan]).</comment></tp:nomenclature-citation><tp:nomenclature-citation><tp:taxon-name><tp:taxon-name-part taxon-name-part-type="genus" reg="Labidura">Labidura</tp:taxon-name-part> <tp:taxon-name-part taxon-name-part-type="species" reg="riparia">riparia</tp:taxon-name-part> <tp:taxon-name-part taxon-name-part-type="infraspecific-rank">var.</tp:taxon-name-part> <tp:taxon-name-part taxon-name-part-type="variety" reg="mixta">mixta</tp:taxon-name-part></tp:taxon-name><comment><xref ref-type="bibr" rid="B8">Bolívar 1897</xref>: 117 (Cádiz, Spain).</comment></tp:nomenclature-citation><tp:nomenclature-citation><tp:taxon-name><tp:taxon-name-part taxon-name-part-type="genus" reg="Labidura">Labidura</tp:taxon-name-part> <tp:taxon-name-part taxon-name-part-type="species" reg="riparia">riparia</tp:taxon-name-part> <tp:taxon-name-part taxon-name-part-type="subspecies" reg="livida">livida</tp:taxon-name-part></tp:taxon-name><comment>: <xref ref-type="bibr" rid="B56">de Bormans and Krauss 1900</xref>: 35.</comment></tp:nomenclature-citation><tp:nomenclature-citation><tp:taxon-name><tp:taxon-name-part taxon-name-part-type="genus" reg="Labidura">Labidura</tp:taxon-name-part> <tp:taxon-name-part taxon-name-part-type="species" reg="riparia">riparia</tp:taxon-name-part> <tp:taxon-name-part taxon-name-part-type="subspecies" reg="japonica">japonica</tp:taxon-name-part></tp:taxon-name><comment>: <xref ref-type="bibr" rid="B56">de Bormans and Krauss 1900</xref>: 35.</comment></tp:nomenclature-citation><tp:nomenclature-citation><tp:taxon-name><tp:taxon-name-part taxon-name-part-type="genus" reg="Labidura">Labidura</tp:taxon-name-part> <tp:taxon-name-part taxon-name-part-type="species" reg="riparia">riparia</tp:taxon-name-part> <tp:taxon-name-part taxon-name-part-type="subspecies" reg="erythrocephala">erythrocephala</tp:taxon-name-part></tp:taxon-name><comment>: <xref ref-type="bibr" rid="B56">de Bormans and Krauss 1900</xref>: 35.</comment></tp:nomenclature-citation><tp:nomenclature-citation><tp:taxon-name><tp:taxon-name-part taxon-name-part-type="genus" reg="Labidura">Labidura</tp:taxon-name-part> <tp:taxon-name-part taxon-name-part-type="species" reg="riparia">riparia</tp:taxon-name-part> <tp:taxon-name-part taxon-name-part-type="subspecies" reg="pluvialis">pluvialis</tp:taxon-name-part></tp:taxon-name><comment>: <xref ref-type="bibr" rid="B56">de Bormans and Krauss 1900</xref>: 35.</comment></tp:nomenclature-citation><tp:nomenclature-citation><tp:taxon-name><tp:taxon-name-part taxon-name-part-type="genus" reg="Labidura">Labidura</tp:taxon-name-part> <tp:taxon-name-part taxon-name-part-type="species" reg="servillei">servillei</tp:taxon-name-part> <tp:taxon-name-part taxon-name-part-type="subspecies" reg="icterica">icterica</tp:taxon-name-part></tp:taxon-name><comment>: <xref ref-type="bibr" rid="B56">de Bormans and Krauss 1900</xref>: 36.</comment></tp:nomenclature-citation><tp:nomenclature-citation><tp:taxon-name><tp:taxon-name-part taxon-name-part-type="genus" reg="Apterygida">Apterygida</tp:taxon-name-part> <tp:taxon-name-part taxon-name-part-type="species" reg="huseinae">huseinae</tp:taxon-name-part></tp:taxon-name><comment> Rehn, 1901: 273 (“Gallaland”, northeast Africa).</comment></tp:nomenclature-citation><tp:nomenclature-citation><tp:taxon-name><tp:taxon-name-part taxon-name-part-type="genus" reg="Labidura">Labidura</tp:taxon-name-part> <tp:taxon-name-part taxon-name-part-type="species" reg="truncata">truncata</tp:taxon-name-part></tp:taxon-name><comment> Kirby, 1903: 67 (Australia).</comment></tp:nomenclature-citation><tp:nomenclature-citation><tp:taxon-name><tp:taxon-name-part taxon-name-part-type="genus" reg="Labidura">Labidura</tp:taxon-name-part> <tp:taxon-name-part taxon-name-part-type="species" reg="icterica">icterica</tp:taxon-name-part> <tp:taxon-name-part taxon-name-part-type="infraspecific-rank">var.</tp:taxon-name-part> <tp:taxon-name-part taxon-name-part-type="variety" reg="japonica">japonica</tp:taxon-name-part></tp:taxon-name><comment>: <xref ref-type="bibr" rid="B112">Kirby 1904</xref>: 11.</comment></tp:nomenclature-citation><tp:nomenclature-citation><tp:taxon-name><tp:taxon-name-part taxon-name-part-type="genus" reg="Tomopygia">Tomopygia</tp:taxon-name-part> <tp:taxon-name-part taxon-name-part-type="species" reg="sinensis">sinensis</tp:taxon-name-part></tp:taxon-name><comment> Burr, 1904: 288 (Pekin, China [= Beijing, China]).</comment></tp:nomenclature-citation><tp:nomenclature-citation><tp:taxon-name><tp:taxon-name-part taxon-name-part-type="genus" reg="Labidura">Labidura</tp:taxon-name-part> <tp:taxon-name-part taxon-name-part-type="species" reg="dubronyi">dubronyi</tp:taxon-name-part></tp:taxon-name><comment> Borg, 1904: 565 (Cameroon).</comment></tp:nomenclature-citation><tp:nomenclature-citation><tp:taxon-name><tp:taxon-name-part taxon-name-part-type="genus" reg="Labidura">Labidura</tp:taxon-name-part> <tp:taxon-name-part taxon-name-part-type="species" reg="karschi">karschi</tp:taxon-name-part></tp:taxon-name><comment> Borg, 1904: 566, Pl. 26, fig. 1 (Cameroon).</comment></tp:nomenclature-citation><tp:nomenclature-citation><tp:taxon-name><tp:taxon-name-part taxon-name-part-type="genus" reg="Labidura">Labidura</tp:taxon-name-part> <tp:taxon-name-part taxon-name-part-type="species" reg="mongolica">mongolica</tp:taxon-name-part></tp:taxon-name><comment> Rehn, 1906: 503, fig. 2 (Peking, Chi-li, China [= Beijing, China]).</comment></tp:nomenclature-citation><tp:nomenclature-citation><tp:taxon-name><tp:taxon-name-part taxon-name-part-type="genus" reg="Labidura">Labidura</tp:taxon-name-part> <tp:taxon-name-part taxon-name-part-type="species" reg="riparia">riparia</tp:taxon-name-part> <tp:taxon-name-part taxon-name-part-type="infraspecific-rank">var.</tp:taxon-name-part> <tp:taxon-name-part taxon-name-part-type="variety" reg="dumonti">dumonti</tp:taxon-name-part></tp:taxon-name><comment><xref ref-type="bibr" rid="B3">Azam 1906</xref>: 80 (Elisa-Vethpol, Caucase [= Caucasus]).</comment></tp:nomenclature-citation><tp:nomenclature-citation><tp:taxon-name><tp:taxon-name-part taxon-name-part-type="genus" reg="Labidura">Labidura</tp:taxon-name-part> <tp:taxon-name-part taxon-name-part-type="species" reg="riparia">riparia</tp:taxon-name-part> <tp:taxon-name-part taxon-name-part-type="subspecies" reg="herculeana">herculeana</tp:taxon-name-part></tp:taxon-name><comment> Semenov, 1908: 171 (Deserta Kirgisorum in finibus prov. Uralensis [= Kyrgyz Republic]).</comment></tp:nomenclature-citation><tp:nomenclature-citation><tp:taxon-name><tp:taxon-name-part taxon-name-part-type="genus" reg="Labidura">Labidura</tp:taxon-name-part> <tp:taxon-name-part taxon-name-part-type="species" reg="japonica">japonica</tp:taxon-name-part></tp:taxon-name><comment>: Burr, 1911b: 37.</comment></tp:nomenclature-citation><tp:nomenclature-citation><tp:taxon-name><tp:taxon-name-part taxon-name-part-type="genus" reg="Labidura">Labidura</tp:taxon-name-part> <tp:taxon-name-part taxon-name-part-type="species" reg="bidens">bidens</tp:taxon-name-part></tp:taxon-name><comment>: <xref ref-type="bibr" rid="B87">Hebard 1917b</xref>: 411.</comment></tp:nomenclature-citation><tp:nomenclature-citation><tp:taxon-name><tp:taxon-name-part taxon-name-part-type="genus" reg="Labidura">Labidura</tp:taxon-name-part> <tp:taxon-name-part taxon-name-part-type="species" reg="leucotarsata">leucotarsata</tp:taxon-name-part></tp:taxon-name><comment> Mjöberg, 1913: 27 (Perth, southwestern Australia).</comment></tp:nomenclature-citation><tp:nomenclature-citation><tp:taxon-name><tp:taxon-name-part taxon-name-part-type="genus" reg="Labidura">Labidura</tp:taxon-name-part> <tp:taxon-name-part taxon-name-part-type="species" reg="confusa">confusa</tp:taxon-name-part></tp:taxon-name><comment> Capra, 1929: 157, fig. 20c (Giarabub, Egypt [= Jaghbub, Libya]).</comment></tp:nomenclature-citation><tp:nomenclature-citation><tp:taxon-name><tp:taxon-name-part taxon-name-part-type="genus" reg="Labidura">Labidura</tp:taxon-name-part> <tp:taxon-name-part taxon-name-part-type="species" reg="riparia">riparia</tp:taxon-name-part> <tp:taxon-name-part taxon-name-part-type="subspecies" reg="truncata">truncata</tp:taxon-name-part></tp:taxon-name><comment>: <xref ref-type="bibr" rid="B91">Hebard 1933</xref>: 147.</comment></tp:nomenclature-citation></tp:nomenclature-citation-list></tp:nomenclature><tp:treatment-sec sec-type="Literature"><title>Literature.</title><p><xref ref-type="bibr" rid="B127">Neo and Su (2024)</xref>: “At least 15 examples, each about 2 cm in length, consisting of adult and immature individuals” at “Pasir Ris Park, Sungei Tampines; 31 December 2023; around 2223 hrs”</p></tp:treatment-sec><tp:treatment-sec sec-type="Specimens examined"><title>Specimens examined.</title><p><bold><abbrev xmlns:xlink="http://www.w3.org/1999/xlink" xlink:title="Zoological Reference Collection, Lee Kong Chian Natural History Museum, National University of Singapore, Singapore" xlink:type="simple">ZRC</abbrev></bold> • 1 ♀; Sembawang; 1 Sep. 2000; L.M. Kok leg.; Seashore; ZRC_DER_0000059. • 1 nymph; NUH garden; 8 Nov. 2012; P.O. Lau leg.; ZRC_DER_0000068. • 1 nymph; Pulau Ubin; 8 Nov. 1988; ZRC_DER_0000069.</p></tp:treatment-sec><tp:treatment-sec sec-type="Distribution"><title>Distribution.</title><p>Cosmopolitan.</p></tp:treatment-sec><tp:treatment-sec sec-type="Remarks"><title>Remarks.</title><p>A cosmopolitan species widely recorded from subboreal to tropical regions. However, a recent study implies the occurrence of several cryptic species (<xref ref-type="bibr" rid="B103">Kamimura et al. 2023b</xref>), warranting further studies on the Singaporean population of this species.</p></tp:treatment-sec><ref-list><ref id="B118"><mixed-citation xmlns:xlink="http://www.w3.org/1999/xlink" xlink:type="simple">Leach WE (1815) Entomology. In: Brewster D (Ed.) The Edinburgh Encyclopædia, vol. 9 (pt. 1): 57–172. Blackwood, Edinburgh, UK, [2] + 766 pp. <ext-link xlink:href="10.5962/bhl.title.53862" ext-link-type="doi" xlink:type="simple">https://doi.org/10.5962/bhl.title.53862</ext-link></mixed-citation></ref><ref id="B23"><mixed-citation xmlns:xlink="http://www.w3.org/1999/xlink" xlink:type="simple">Burmeister H (1838) <tp:taxon-name><tp:taxon-name-part taxon-name-part-type="order">Dermatoptera</tp:taxon-name-part></tp:taxon-name>. Handbuch der Entomologie, Bd2: 2(1): 743–756.</mixed-citation></ref><ref id="B80"><mixed-citation xmlns:xlink="http://www.w3.org/1999/xlink" xlink:type="simple">Fischer J (1846) 1846. Entomographia imperii Rossici suae Caesareae majestati Nicolao Primo autocratori totius rossiae. Tomus IV. <tp:taxon-name><tp:taxon-name-part taxon-name-part-type="order">Orthoptera</tp:taxon-name-part></tp:taxon-name> Rossica. [Entomographie de la Russie dédiée à sa majesté Nicolas Premier empereur de toutes les Russies. Tome IV. Orthoptères de la Russie.]. Mosquae, 1846–1849; 441 pp. [37 pls.] <ext-link xlink:href="https://play.google.com/store/books/details?id=a9VcAAAAcAAJ&amp;rdid=book-a9VcAAAAcAAJ&amp;rdot=1&amp;pli=1" ext-link-type="uri" xlink:type="simple">https://play.google.com/store/books/details?id=a9VcAAAAcAAJ&amp;rdid=book-a9VcAAAAcAAJ&amp;rdot=1&amp;pli=1</ext-link></mixed-citation></ref><ref id="B144"><mixed-citation xmlns:xlink="http://www.w3.org/1999/xlink" xlink:type="simple">Sagra RDL (1856) Ortopteros. Familia de los Corredores. Forficula L. 136–138. In. Ramón de la S (ed) Historia fisica, politica y natural de la isla de Cuba, Tomo VII. A. Bertrand, Paris, XXXII + 371 pp. <ext-link xlink:href="10.5962/bhl.title.207" ext-link-type="doi" xlink:type="simple">https://doi.org/10.5962/bhl.title.207</ext-link></mixed-citation></ref><ref id="B63"><mixed-citation xmlns:xlink="http://www.w3.org/1999/xlink" xlink:type="simple">Dohrn H (1863b) Versuch einer Monographie der Dermapteren. Stettiner entomologische zeitung 24: 309–322.</mixed-citation></ref><ref id="B22"><mixed-citation xmlns:xlink="http://www.w3.org/1999/xlink" xlink:type="simple">Brunner von Wattenwyl C (1882) Prodromus der europäischen Orthopteren. Engelmann, Leipzig, XXXII + 466. [+ 11 pls] <ext-link xlink:href="https://www.zobodat.at/pdf/MON-E-ORTH_0005_0001-0466.pdf" ext-link-type="uri" xlink:type="simple">https://www.zobodat.at/pdf/MON-E-ORTH_0005_0001-0466.pdf</ext-link></mixed-citation></ref><ref id="B8"><mixed-citation xmlns:xlink="http://www.w3.org/1999/xlink" xlink:type="simple">Bolívar I (1897) Catálogo sinóptico de los ortópteros de la fauna ibérica. Annaes de sciencias naturaes: revista de historia natural, agricultura, piscicultura, e pescas maritimas 4: 105–135.</mixed-citation></ref><ref id="B56"><mixed-citation xmlns:xlink="http://www.w3.org/1999/xlink" xlink:type="simple">de Bormans A, Krauss H (1900) <tp:taxon-name><tp:taxon-name-part taxon-name-part-type="family">Forficulidae</tp:taxon-name-part></tp:taxon-name> und <tp:taxon-name><tp:taxon-name-part taxon-name-part-type="family">Hemimeridae</tp:taxon-name-part></tp:taxon-name>. In: Das Tierreich, 11. Verlag von R. Friedländer und Sohn, Berlin, 142 pp. <ext-link xlink:href="10.5962/bhl.title.69336" ext-link-type="doi" xlink:type="simple">https://doi.org/10.5962/bhl.title.69336</ext-link></mixed-citation></ref><ref id="B112"><mixed-citation xmlns:xlink="http://www.w3.org/1999/xlink" xlink:type="simple">Kirby WF (1904) <tp:taxon-name><tp:taxon-name-part taxon-name-part-type="order">Dermaptera</tp:taxon-name-part></tp:taxon-name>. A synonymic catalogue of <tp:taxon-name><tp:taxon-name-part taxon-name-part-type="order">Orthoptera</tp:taxon-name-part></tp:taxon-name>. Taylor and Francis London 1: 1–59. <ext-link xlink:href="10.5962/bhl.title.6745" ext-link-type="doi" xlink:type="simple">https://doi.org/10.5962/bhl.title.6745</ext-link></mixed-citation></ref><ref id="B3"><mixed-citation xmlns:xlink="http://www.w3.org/1999/xlink" xlink:type="simple">Azam J (1906) Description d’une espèce et d’une variété nouvelles de Forficules de Russie (Orth.). Bulletin de la Société entomologique de France 1906: 80–82. <ext-link xlink:href="10.3406/bsef.1906.23889" ext-link-type="doi" xlink:type="simple">https://doi.org/10.3406/bsef.1906.23889</ext-link></mixed-citation></ref><ref id="B87"><mixed-citation xmlns:xlink="http://www.w3.org/1999/xlink" xlink:type="simple">Hebard M (1917b) Notes on Mexican <tp:taxon-name><tp:taxon-name-part taxon-name-part-type="order">Dermaptera</tp:taxon-name-part></tp:taxon-name>. Transactions of the American Entomological Society 43(4): 409–432.</mixed-citation></ref><ref id="B91"><mixed-citation xmlns:xlink="http://www.w3.org/1999/xlink" xlink:type="simple">Hebard M (1933) Notes on Australian and Melanesian <tp:taxon-name><tp:taxon-name-part taxon-name-part-type="order">Dermaptera</tp:taxon-name-part></tp:taxon-name>. Memoirs of the Queensland Museum 10(3): 145–156.</mixed-citation></ref><ref id="B127"><mixed-citation xmlns:xlink="http://www.w3.org/1999/xlink" xlink:type="simple">Neo I, Su YL (2024) Biodiversity Record: The shore earwig, <italic><tp:taxon-name><tp:taxon-name-part taxon-name-part-type="genus">Labidura</tp:taxon-name-part> <tp:taxon-name-part taxon-name-part-type="species">riparia</tp:taxon-name-part></tp:taxon-name></italic>, at Pasir Ris Park. Nature in Singapore 17: e2024027. <ext-link xlink:href="10.26107/NIS-2024-0027" ext-link-type="doi" xlink:type="simple">https://doi.org/10.26107/NIS-2024-0027</ext-link></mixed-citation></ref><ref id="B103"><mixed-citation xmlns:xlink="http://www.w3.org/1999/xlink" xlink:type="simple">Kamimura Y, Nishikawa M, Yamasako J (2023b) DNA barcoding of Japanese earwig species (<tp:taxon-name><tp:taxon-name-part taxon-name-part-type="class">Insecta</tp:taxon-name-part></tp:taxon-name>, <tp:taxon-name><tp:taxon-name-part taxon-name-part-type="order">Dermaptera</tp:taxon-name-part></tp:taxon-name>), with sequence diversity analyses of three species of <tp:taxon-name><tp:taxon-name-part taxon-name-part-type="family">Anisolabididae</tp:taxon-name-part></tp:taxon-name>. Biodiversity Data Journal 11: e107001. <ext-link xlink:href="10.3897/BDJ.11.e107001" ext-link-type="doi" xlink:type="simple">https://doi.org/10.3897/BDJ.11.e107001</ext-link></mixed-citation></ref></ref-list></tp:taxon-treatment>
