# Supplementary material for: Annotated checklist of Dermaptera and Zoraptera (Insecta) of Singapore, with redescriptions of several species
Source: Zookeys. 2026 Apr 3;1276:1–47. doi: 10.3897/zookeys.1276.183701 (PMC13069393; doi:10.3897/zookeys.1276.183701)
Supplement: XML Treatment for Nala lividipes [file zookeys.1276.183701-treatment17.xml]

<!DOCTYPE tp:taxon-treatment
  PUBLIC "-//TaxonX//DTD Taxonomic Treatment Publishing DTD v0 20100105//EN" "tax-treatment-NSO.dtd">
<tp:taxon-treatment xmlns:tp="http://www.plazi.org/taxpub"><tp:treatment-meta><kwd-group><label>Taxon classification</label><kwd>
                <named-content content-type="kingdom">Animalia</named-content>
              </kwd><kwd>
                <named-content content-type="order">Dermaptera</named-content>
              </kwd><kwd>
                <named-content content-type="family">Labiduridae</named-content>
              </kwd></kwd-group><mixed-citation publication-type="journal"><person-group><name><surname>Kamimura</surname><given-names>Yoshitaka</given-names></name><name><surname>Cheah</surname><given-names>Shen</given-names></name><name><surname>Wang</surname><given-names>Wendy Yanling</given-names></name><name><surname>Lam</surname><given-names>Weng Ngai</given-names></name></person-group><article-title>Annotated checklist of <tp:taxon-name><tp:taxon-name-part taxon-name-part-type="order" reg="Dermaptera">Dermaptera</tp:taxon-name-part></tp:taxon-name> and <tp:taxon-name><tp:taxon-name-part taxon-name-part-type="order" reg="Zoraptera">Zoraptera</tp:taxon-name-part></tp:taxon-name> (<tp:taxon-name><tp:taxon-name-part taxon-name-part-type="class" reg="Insecta">Insecta</tp:taxon-name-part></tp:taxon-name>) of Singapore, with redescriptions of several species</article-title><source>Zookeys</source><day>03</day><month>04</month><year>2026</year><volume>1276</volume><fpage>1</fpage><lpage>47</lpage><pub-id pub-id-type="doi">10.3897/zookeys.1276.183701</pub-id></mixed-citation></tp:treatment-meta><tp:nomenclature><tp:taxon-name><object-id xmlns:xlink="http://www.w3.org/1999/xlink" content-type="arpha" xlink:type="simple">3A9C41D9-7119-52B6-B245-B86A9AA10F64</object-id>
                    		<tp:taxon-name-part taxon-name-part-type="genus" reg="Nala">Nala</tp:taxon-name-part> <tp:taxon-name-part taxon-name-part-type="species" reg="lividipes">lividipes</tp:taxon-name-part>
                    	</tp:taxon-name><tp:taxon-authority>(Dufour, 1928)</tp:taxon-authority><tp:nomenclature-citation-list><tp:nomenclature-citation><tp:taxon-name><tp:taxon-name-part taxon-name-part-type="genus" reg="Forficula">Forficula</tp:taxon-name-part> <tp:taxon-name-part taxon-name-part-type="species" reg="pallipes">pallipes</tp:taxon-name-part></tp:taxon-name><comment> Dufour, 1820: 316, pl. 96, fig. 7 (Espagne [= Spain])</comment></tp:nomenclature-citation><tp:nomenclature-citation><tp:taxon-name><tp:taxon-name-part taxon-name-part-type="genus" reg="Forficula"/> <tp:taxon-name-part taxon-name-part-type="species" reg="dufouri"/></tp:taxon-name><comment><italic>“Forficule de Dufour”</italic> [= <tp:taxon-name><tp:taxon-name-part taxon-name-part-type="genus" reg="Forficula">Forficula</tp:taxon-name-part> <tp:taxon-name-part taxon-name-part-type="species" reg="dufouri">dufouri</tp:taxon-name-part></tp:taxon-name>] Desmarest, 1820: pl. 1 fig. 7</comment></tp:nomenclature-citation><tp:nomenclature-citation><tp:taxon-name><tp:taxon-name-part taxon-name-part-type="genus" reg="Forficula">Forficula</tp:taxon-name-part> <tp:taxon-name-part taxon-name-part-type="species" reg="lividipes">lividipes</tp:taxon-name-part></tp:taxon-name><comment> Dufour, 1828: 340. [replacement name for <tp:taxon-name><tp:taxon-name-part taxon-name-part-type="genus" reg="Forficula">Forficula</tp:taxon-name-part> <tp:taxon-name-part taxon-name-part-type="species" reg="pallipes">pallipes</tp:taxon-name-part></tp:taxon-name> Dufour, 1820: 316 preoccupied by <tp:taxon-name><tp:taxon-name-part taxon-name-part-type="genus" reg="Forficula">Forficula</tp:taxon-name-part> <tp:taxon-name-part taxon-name-part-type="species" reg="pallipes">pallipes</tp:taxon-name-part></tp:taxon-name> Fabricius, 1775: 270] (Spain).</comment></tp:nomenclature-citation><tp:nomenclature-citation><tp:taxon-name><tp:taxon-name-part taxon-name-part-type="genus" reg="Forficesila">Forficesila</tp:taxon-name-part> <tp:taxon-name-part taxon-name-part-type="species" reg="meridionalis">meridionalis</tp:taxon-name-part></tp:taxon-name><comment> Audinet-Serville, 1839: 26 (Espagne [= Spain]).</comment></tp:nomenclature-citation><tp:nomenclature-citation><tp:taxon-name><tp:taxon-name-part taxon-name-part-type="genus" reg="Forficesila">Forficesila</tp:taxon-name-part> <tp:taxon-name-part taxon-name-part-type="species" reg="castanea">castanea</tp:taxon-name-part></tp:taxon-name><comment> Audinet-Serville, 1839: 26 (type locality: unknown) .</comment></tp:nomenclature-citation><tp:nomenclature-citation><tp:taxon-name><tp:taxon-name-part taxon-name-part-type="genus" reg="Forficesila">Forficesila</tp:taxon-name-part> <tp:taxon-name-part taxon-name-part-type="species" reg="vicina">vicina</tp:taxon-name-part></tp:taxon-name><comment> Lucas, 1846: 5, pl. 1, fig. 2 (Algiers and El Kala, Algeria).</comment></tp:nomenclature-citation><tp:nomenclature-citation><tp:taxon-name><tp:taxon-name-part taxon-name-part-type="genus" reg="Labidura">Labidura</tp:taxon-name-part> <tp:taxon-name-part taxon-name-part-type="species" reg="pallipes">pallipes</tp:taxon-name-part></tp:taxon-name><comment>: Dohrn, 1863b: 317.</comment></tp:nomenclature-citation><tp:nomenclature-citation><tp:taxon-name><tp:taxon-name-part taxon-name-part-type="genus" reg="Labidura">Labidura</tp:taxon-name-part> <tp:taxon-name-part taxon-name-part-type="species" reg="vicina">vicina</tp:taxon-name-part></tp:taxon-name><comment>: <xref ref-type="bibr" rid="B63">Dohrn 1863b</xref>: 318.</comment></tp:nomenclature-citation><tp:nomenclature-citation><tp:taxon-name><tp:taxon-name-part taxon-name-part-type="genus" reg="Labidura">Labidura</tp:taxon-name-part> <tp:taxon-name-part taxon-name-part-type="species" reg="duforii">duforii</tp:taxon-name-part></tp:taxon-name><comment>: <xref ref-type="bibr" rid="B162">Scudder 1876c</xref>: 322.</comment></tp:nomenclature-citation><tp:nomenclature-citation><tp:taxon-name>
                  <tp:taxon-name-part taxon-name-part-type="genus" reg="Echinosoma">Echinosoma</tp:taxon-name-part>
                </tp:taxon-name><comment> (?) <italic>obscurum</italic> Kirby, 1900 in <xref ref-type="bibr" rid="B61">Distant (1900)</xref>: 12, pl. 1 fig. 2 (Pretoria, Trasvaal [= Pretoria, South Africa]).</comment></tp:nomenclature-citation><tp:nomenclature-citation><tp:taxon-name><tp:taxon-name-part taxon-name-part-type="genus" reg="Labidura">Labidura</tp:taxon-name-part> <tp:taxon-name-part taxon-name-part-type="species" reg="inconspicua">inconspicua</tp:taxon-name-part></tp:taxon-name><comment> Kirby, 1900 in <xref ref-type="bibr" rid="B61">Distant (1900)</xref>: 13, pl. 1 fig. 1 (Pretoria, Trasvaal [= Pretoria, South Africa]).</comment></tp:nomenclature-citation><tp:nomenclature-citation><tp:taxon-name><tp:taxon-name-part taxon-name-part-type="genus" reg="Labidura">Labidura</tp:taxon-name-part> <tp:taxon-name-part taxon-name-part-type="species" reg="lividipes">lividipes</tp:taxon-name-part></tp:taxon-name><comment>: <xref ref-type="bibr" rid="B56">de Bormans and Krauss 1900</xref>: 36.</comment></tp:nomenclature-citation><tp:nomenclature-citation><tp:taxon-name><tp:taxon-name-part taxon-name-part-type="genus" reg="Paralabidura">Paralabidura</tp:taxon-name-part> <tp:taxon-name-part taxon-name-part-type="species" reg="lividipes">lividipes</tp:taxon-name-part></tp:taxon-name><comment>: <xref ref-type="bibr" rid="B34">Burr 1910a</xref>: 185.</comment></tp:nomenclature-citation><tp:nomenclature-citation><tp:taxon-name><tp:taxon-name-part taxon-name-part-type="genus" reg="Nala">Nala</tp:taxon-name-part> <tp:taxon-name-part taxon-name-part-type="species" reg="lividipes">lividipes</tp:taxon-name-part></tp:taxon-name><comment>: <xref ref-type="bibr" rid="B200">Zacher 1910</xref>: 30.</comment></tp:nomenclature-citation><tp:nomenclature-citation><tp:taxon-name><tp:taxon-name-part taxon-name-part-type="genus" reg="Labidura">Labidura</tp:taxon-name-part> <tp:taxon-name-part taxon-name-part-type="species" reg="australica">australica</tp:taxon-name-part></tp:taxon-name><comment> Mjöberg, 1913: 27 (West Kimberley, northwest Australia).</comment></tp:nomenclature-citation></tp:nomenclature-citation-list></tp:nomenclature><tp:treatment-sec sec-type="Specimens examined"><title>Specimens examined.</title><p><bold><abbrev xmlns:xlink="http://www.w3.org/1999/xlink" xlink:title="Zoological Reference Collection, Lee Kong Chian Natural History Museum, National University of Singapore, Singapore" xlink:type="simple">ZRC</abbrev></bold> • 1 ♀; NUH garden; 10 Sep. 2012; P.O. Lau leg.; Hand caught; ZRC_DER_0000055. • 1 ♂; Upper Jurong Rd, NTI Campus; 2 Nov. 1980; Y.H. Koo leg.; ZRC_DER_0000089. • 1 ♀; Bukit Timah; 7 Oct. 1980; L.G. Yeoh leg.; ZRC_DER_0000094.</p></tp:treatment-sec><tp:treatment-sec sec-type="Distribution"><title>Distribution.</title><p>Widely distributed throughout Tropical Asia, Southern Europe, Africa, and Australia. New record to Singapore.</p></tp:treatment-sec><ref-list><ref id="B63"><mixed-citation xmlns:xlink="http://www.w3.org/1999/xlink" xlink:type="simple">Dohrn H (1863b) Versuch einer Monographie der Dermapteren. Stettiner entomologische zeitung 24: 309–322.</mixed-citation></ref><ref id="B162"><mixed-citation xmlns:xlink="http://www.w3.org/1999/xlink" xlink:type="simple">Scudder SH (1876c) Critical and historical notes on Forficulariae, including descriptions of new generic forms, and an alphabetical synonymic list of the described species. Proceedings of the Boston Society of Natural History 18: 287–332.</mixed-citation></ref><ref id="B61"><mixed-citation xmlns:xlink="http://www.w3.org/1999/xlink" xlink:type="simple">Distant W (1900) <tp:taxon-name><tp:taxon-name-part taxon-name-part-type="class">Insecta</tp:taxon-name-part></tp:taxon-name> Transvaaliensia a contribution to a knowledge of the Entomology of South Africa Part I. <tp:taxon-name><tp:taxon-name-part taxon-name-part-type="order">Orthoptera</tp:taxon-name-part></tp:taxon-name>, 24 pp. [+ 27 pls] <ext-link xlink:href="10.5962/bhl.title.14151" ext-link-type="doi" xlink:type="simple">https://doi.org/10.5962/bhl.title.14151</ext-link></mixed-citation></ref><ref id="B56"><mixed-citation xmlns:xlink="http://www.w3.org/1999/xlink" xlink:type="simple">de Bormans A, Krauss H (1900) <tp:taxon-name><tp:taxon-name-part taxon-name-part-type="family">Forficulidae</tp:taxon-name-part></tp:taxon-name> und <tp:taxon-name><tp:taxon-name-part taxon-name-part-type="family">Hemimeridae</tp:taxon-name-part></tp:taxon-name>. In: Das Tierreich, 11. Verlag von R. Friedländer und Sohn, Berlin, 142 pp. <ext-link xlink:href="10.5962/bhl.title.69336" ext-link-type="doi" xlink:type="simple">https://doi.org/10.5962/bhl.title.69336</ext-link></mixed-citation></ref><ref id="B34"><mixed-citation xmlns:xlink="http://www.w3.org/1999/xlink" xlink:type="simple">Burr M (1910a) A preliminary revision of the <tp:taxon-name><tp:taxon-name-part taxon-name-part-type="family">Labiduridae</tp:taxon-name-part></tp:taxon-name>, a family on the <tp:taxon-name><tp:taxon-name-part taxon-name-part-type="order">Dermaptera</tp:taxon-name-part></tp:taxon-name>. Transactions of the Entomological Society of London 1910: 161–203. [Pls 46, 47] <ext-link xlink:href="10.1111/j.1365-2311.1910.tb01171.x" ext-link-type="doi" xlink:type="simple">https://doi.org/10.1111/j.1365-2311.1910.tb01171.x</ext-link></mixed-citation></ref><ref id="B200"><mixed-citation xmlns:xlink="http://www.w3.org/1999/xlink" xlink:type="simple">Zacher F (1910) Zur Morphologie und Systematik der Dermapteren. Entomologische Rundschau 27: 24, 29–30.</mixed-citation></ref></ref-list></tp:taxon-treatment>
