# Supplementary material for: Annotated checklist of Dermaptera and Zoraptera (Insecta) of Singapore, with redescriptions of several species
Source: Zookeys. 2026 Apr 3;1276:1–47. doi: 10.3897/zookeys.1276.183701 (PMC13069393; doi:10.3897/zookeys.1276.183701)
Supplement: XML Treatment for Nesogaster amoenus [file zookeys.1276.183701-treatment18.xml]

<!DOCTYPE tp:taxon-treatment
  PUBLIC "-//TaxonX//DTD Taxonomic Treatment Publishing DTD v0 20100105//EN" "tax-treatment-NSO.dtd">
<tp:taxon-treatment xmlns:tp="http://www.plazi.org/taxpub"><tp:treatment-meta><kwd-group><label>Taxon classification</label><kwd>
                <named-content content-type="kingdom">Animalia</named-content>
              </kwd><kwd>
                <named-content content-type="order">Dermaptera</named-content>
              </kwd><kwd>
                <named-content content-type="family">Spongiphoridae</named-content>
              </kwd></kwd-group><mixed-citation publication-type="journal"><person-group><name><surname>Kamimura</surname><given-names>Yoshitaka</given-names></name><name><surname>Cheah</surname><given-names>Shen</given-names></name><name><surname>Wang</surname><given-names>Wendy Yanling</given-names></name><name><surname>Lam</surname><given-names>Weng Ngai</given-names></name></person-group><article-title>Annotated checklist of <tp:taxon-name><tp:taxon-name-part taxon-name-part-type="order" reg="Dermaptera">Dermaptera</tp:taxon-name-part></tp:taxon-name> and <tp:taxon-name><tp:taxon-name-part taxon-name-part-type="order" reg="Zoraptera">Zoraptera</tp:taxon-name-part></tp:taxon-name> (<tp:taxon-name><tp:taxon-name-part taxon-name-part-type="class" reg="Insecta">Insecta</tp:taxon-name-part></tp:taxon-name>) of Singapore, with redescriptions of several species</article-title><source>Zookeys</source><day>03</day><month>04</month><year>2026</year><volume>1276</volume><fpage>1</fpage><lpage>47</lpage><pub-id pub-id-type="doi">10.3897/zookeys.1276.183701</pub-id></mixed-citation></tp:treatment-meta><tp:nomenclature><tp:taxon-name><object-id xmlns:xlink="http://www.w3.org/1999/xlink" content-type="arpha" xlink:type="simple">5CE020E0-C1EC-591C-BA8E-06AD69CAD4E0</object-id>
                    		<tp:taxon-name-part taxon-name-part-type="genus" reg="Nesogaster">Nesogaster</tp:taxon-name-part> <tp:taxon-name-part taxon-name-part-type="species" reg="amoenus">amoenus</tp:taxon-name-part>
                    	</tp:taxon-name><tp:taxon-authority>(Stål, 1855)</tp:taxon-authority><tp:nomenclature-citation-list><tp:nomenclature-citation><tp:taxon-name><tp:taxon-name-part taxon-name-part-type="genus" reg="Forficula">Forficula</tp:taxon-name-part> <tp:taxon-name-part taxon-name-part-type="species" reg="amoena">amoena</tp:taxon-name-part></tp:taxon-name><comment> Stål, 1855: 350 (Java).</comment></tp:nomenclature-citation><tp:nomenclature-citation><tp:taxon-name><tp:taxon-name-part taxon-name-part-type="genus" reg="Labia">Labia</tp:taxon-name-part> <tp:taxon-name-part taxon-name-part-type="species" reg="amoena">amoena</tp:taxon-name-part></tp:taxon-name><comment>: <xref ref-type="bibr" rid="B65">Dohrn 1864b</xref>: 425.</comment></tp:nomenclature-citation><tp:nomenclature-citation><tp:taxon-name><tp:taxon-name-part taxon-name-part-type="genus" reg="Nesogastrella">Nesogastrella</tp:taxon-name-part> <tp:taxon-name-part taxon-name-part-type="species" reg="ruficeps">ruficeps</tp:taxon-name-part></tp:taxon-name><comment> Verhoeff, 1902a: 192 (Borneo).</comment></tp:nomenclature-citation><tp:nomenclature-citation><tp:taxon-name><tp:taxon-name-part taxon-name-part-type="genus" reg="Labia">Labia</tp:taxon-name-part> <tp:taxon-name-part taxon-name-part-type="species" reg="pulchripes">pulchripes</tp:taxon-name-part></tp:taxon-name><comment> de Bormans in Burr, 1903: 236 (Australie boréale [= northern Australia]).</comment></tp:nomenclature-citation><tp:nomenclature-citation><tp:taxon-name><tp:taxon-name-part taxon-name-part-type="genus" reg="Nesogaster">Nesogaster</tp:taxon-name-part> <tp:taxon-name-part taxon-name-part-type="species" reg="amoenus">amoenus</tp:taxon-name-part></tp:taxon-name><comment>: <xref ref-type="bibr" rid="B30">Burr 1908a</xref>: 46.</comment></tp:nomenclature-citation><tp:nomenclature-citation><tp:taxon-name><tp:taxon-name-part taxon-name-part-type="genus" reg="Nesogaster">Nesogaster</tp:taxon-name-part> <tp:taxon-name-part taxon-name-part-type="species" reg="pulchripes">pulchripes</tp:taxon-name-part></tp:taxon-name><comment>: <xref ref-type="bibr" rid="B30">Burr 1908a</xref>: 46.</comment></tp:nomenclature-citation><tp:nomenclature-citation><tp:taxon-name><tp:taxon-name-part taxon-name-part-type="genus" reg="Nesogaster">Nesogaster</tp:taxon-name-part> <tp:taxon-name-part taxon-name-part-type="species" reg="gonopygius">gonopygius</tp:taxon-name-part></tp:taxon-name><comment> Borelli, 1926a: 389, fig. (Siberut, Mentawai Islands, west Sumatra, Indonesia).</comment></tp:nomenclature-citation></tp:nomenclature-citation-list></tp:nomenclature><tp:treatment-sec sec-type="Literature"><title>Literature.</title><p>Kirby (<xref ref-type="bibr" rid="B112">1904</xref>: 26) as <italic><tp:taxon-name><tp:taxon-name-part taxon-name-part-type="genus" reg="Labia">Labia</tp:taxon-name-part> <tp:taxon-name-part taxon-name-part-type="species" reg="amoena">amoena</tp:taxon-name-part></tp:taxon-name></italic>.</p></tp:treatment-sec><tp:treatment-sec sec-type="Specimens examined"><title>Specimens examined.</title><p><bold><abbrev xmlns:xlink="http://www.w3.org/1999/xlink" xlink:title="Zoological Reference Collection, Lee Kong Chian Natural History Museum, National University of Singapore, Singapore" xlink:type="simple">ZRC</abbrev></bold> • 1 ♂; Venus Drive; 3 Nov. 2012; Phira unadirekkul leg.; On fungus on log; ZRC_DER_0000064. • 1 ♀; Upper Jurong Rd, NTI Campus; 18 Mar. 1981; Y.H. Koo leg.; ZRC_DER_0000084. • 1 ♂; Bukit Timah Forest; 3 Nov. 1974; D.H. Murphy leg.; Under bark; ZRC_DER_0000134. • 1 ♂; Bukit Timah Forest; 3 Dec. 1974; D.H. Murphy &amp; L.Q.<italic>R. leg</italic>.; Under Dialiom log; ZRC_DER_0000135. • 1 ♂; same data as for ZRC_DER_0000134; ZRC_DER_0000136. • 1 ♀; same data as for ZRC_DER_0000134; ZRC_DER_0000137. • 1 ♀; same data as for ZRC_DER_0000134; ZRC_DER_0000138. • 1 nymph; same data as for ZRC_DER_0000134; ZRC_DER_0000139. • 1 nymph; same data as for ZRC_DER_0000134; ZRC_DER_0000140. • 1 ♀; same data as for ZRC_DER_0000134; ZRC_DER_0000141. • 1 ♂; Bukit Timah Forest; 17 May 1973; D.H. Murphy, B. W. Leonard leg.; Dead log; ZRC_DER_0000142. • 1 ♂; same data as for ZRC_DER_0000142; ZRC_DER_0000143. • 1 ♂; same data as for ZRC_DER_0000142; ZRC_DER_0000144. • 1 ♂; Bukit Timah Forest; 3 Dec. 1974; D.H. Murphy leg.; ZRC_DER_0000145. • 1 ♂; Windsor Nature Park; 7 Mar. 2024; Y. Kamimura leg.; Hand collection (day); ZRC_ENT00064390. • 1 ♀; same data as for ZRC_ENT00064390; ZRC_ENT00064391. • 1 ♀; same data as for ZRC_ENT00064390; ZRC_ENT00064392. • 1 ♀; same data as for ZRC_ENT00064390; ZRC_ENT00064393. • 1 ♂; Lower Peirce Reservoir Nature Park; 8 Mar. 2024; Y. Kamimura leg.; Hand collection (day); ZRC_ENT00064398. • 1 ♀; same data as for ZRC_ENT00064398; ZRC_ENT00064399. • 1 ♀; same data as for ZRC_ENT00064398; ZRC_ENT00064400. • 1 ♀; same data as for ZRC_ENT00064398; ZRC_ENT00064401. • 1 ♀; same data as for ZRC_ENT00064398; ZRC_ENT00064402. • 1 ♀; same data as for ZRC_ENT00064398; ZRC_ENT00064403. • 1 ♀; same data as for ZRC_ENT00064398; ZRC_ENT00064404. • 1 ♀; same data as for ZRC_ENT00064398; ZRC_ENT00064405. • 1 ♀; same data as for ZRC_ENT00064398; ZRC_ENT00064406. • 1 ♀; same data as for ZRC_ENT00064398; ZRC_ENT00064407. • 1 nymph; same data as for ZRC_ENT00064398; ZRC_ENT00064408. • 1 ♂; Thomson Nature Park; 8 Mar. 2024; Y. Kamimura leg.; Hand collection (day); ZRC_ENT00064416.</p></tp:treatment-sec><tp:treatment-sec sec-type="Distribution"><title>Distribution.</title><p>Philippines, Peninsular Malaysia, Borneo, Sumatra, Java, Sulawesi, New Guinea, Australia, Singapore.</p></tp:treatment-sec><ref-list><ref id="B65"><mixed-citation xmlns:xlink="http://www.w3.org/1999/xlink" xlink:type="simple">Dohrn H (1864b) Versuch einer Monographie der <tp:taxon-name><tp:taxon-name-part taxon-name-part-type="order">Dermaptera</tp:taxon-name-part></tp:taxon-name>. Stettiner entomologische zeitung 25: 417–429.</mixed-citation></ref><ref id="B30"><mixed-citation xmlns:xlink="http://www.w3.org/1999/xlink" xlink:type="simple">Burr M (1908a) Notes on the Forficularia. X. A revision of the <tp:taxon-name><tp:taxon-name-part taxon-name-part-type="subfamily">Nesogastrinae</tp:taxon-name-part></tp:taxon-name>. Annals and magazine of natural history; zoology, botany, and geology, ser. 8 1: 42–47. <ext-link xlink:href="10.1080/00222930808692353" ext-link-type="doi" xlink:type="simple">https://doi.org/10.1080/00222930808692353</ext-link></mixed-citation></ref><ref id="B112"><mixed-citation xmlns:xlink="http://www.w3.org/1999/xlink" xlink:type="simple">Kirby WF (1904) <tp:taxon-name><tp:taxon-name-part taxon-name-part-type="order">Dermaptera</tp:taxon-name-part></tp:taxon-name>. A synonymic catalogue of <tp:taxon-name><tp:taxon-name-part taxon-name-part-type="order">Orthoptera</tp:taxon-name-part></tp:taxon-name>. Taylor and Francis London 1: 1–59. <ext-link xlink:href="10.5962/bhl.title.6745" ext-link-type="doi" xlink:type="simple">https://doi.org/10.5962/bhl.title.6745</ext-link></mixed-citation></ref></ref-list></tp:taxon-treatment>
