# Supplementary material for: Annotated checklist of Dermaptera and Zoraptera (Insecta) of Singapore, with redescriptions of several species
Source: Zookeys. 2026 Apr 3;1276:1–47. doi: 10.3897/zookeys.1276.183701 (PMC13069393; doi:10.3897/zookeys.1276.183701)
Supplement: XML Treatment for Auchenomus setulosus [file zookeys.1276.183701-treatment19.xml]

<!DOCTYPE tp:taxon-treatment
  PUBLIC "-//TaxonX//DTD Taxonomic Treatment Publishing DTD v0 20100105//EN" "tax-treatment-NSO.dtd">
<tp:taxon-treatment xmlns:tp="http://www.plazi.org/taxpub"><tp:treatment-meta><kwd-group><label>Taxon classification</label><kwd>
                <named-content content-type="kingdom">Animalia</named-content>
              </kwd><kwd>
                <named-content content-type="order">Dermaptera</named-content>
              </kwd><kwd>
                <named-content content-type="family">Spongiphoridae</named-content>
              </kwd></kwd-group><mixed-citation publication-type="journal"><person-group><name><surname>Kamimura</surname><given-names>Yoshitaka</given-names></name><name><surname>Cheah</surname><given-names>Shen</given-names></name><name><surname>Wang</surname><given-names>Wendy Yanling</given-names></name><name><surname>Lam</surname><given-names>Weng Ngai</given-names></name></person-group><article-title>Annotated checklist of <tp:taxon-name><tp:taxon-name-part taxon-name-part-type="order" reg="Dermaptera">Dermaptera</tp:taxon-name-part></tp:taxon-name> and <tp:taxon-name><tp:taxon-name-part taxon-name-part-type="order" reg="Zoraptera">Zoraptera</tp:taxon-name-part></tp:taxon-name> (<tp:taxon-name><tp:taxon-name-part taxon-name-part-type="class" reg="Insecta">Insecta</tp:taxon-name-part></tp:taxon-name>) of Singapore, with redescriptions of several species</article-title><source>Zookeys</source><day>03</day><month>04</month><year>2026</year><volume>1276</volume><fpage>1</fpage><lpage>47</lpage><pub-id pub-id-type="doi">10.3897/zookeys.1276.183701</pub-id></mixed-citation></tp:treatment-meta><tp:nomenclature><tp:taxon-name><object-id xmlns:xlink="http://www.w3.org/1999/xlink" content-type="arpha" xlink:type="simple">933690FB-2F43-5F2D-BFCD-CCFA628D725B</object-id>
                    		<tp:taxon-name-part taxon-name-part-type="genus" reg="Auchenomus">Auchenomus</tp:taxon-name-part> <tp:taxon-name-part taxon-name-part-type="species" reg="setulosus">setulosus</tp:taxon-name-part>
                    	</tp:taxon-name><tp:taxon-authority>(Burr, 1900)</tp:taxon-authority><tp:nomenclature-citation-list><tp:nomenclature-citation><tp:taxon-name><tp:taxon-name-part taxon-name-part-type="genus" reg="Sparatta">Sparatta</tp:taxon-name-part> <tp:taxon-name-part taxon-name-part-type="species" reg="setulosa">setulosa</tp:taxon-name-part></tp:taxon-name><comment> Burr, 1900a: 92 (Sarawak, Borneo).</comment></tp:nomenclature-citation><tp:nomenclature-citation><tp:taxon-name><tp:taxon-name-part taxon-name-part-type="genus" reg="Auchenomus">Auchenomus</tp:taxon-name-part> <tp:taxon-name-part taxon-name-part-type="species" reg="setulosus">setulosus</tp:taxon-name-part></tp:taxon-name><comment>: <xref ref-type="bibr" rid="B38">Burr 1911b</xref>: 59.</comment></tp:nomenclature-citation><tp:nomenclature-citation><tp:taxon-name><tp:taxon-name-part taxon-name-part-type="genus" reg="Auchenomus">Auchenomus</tp:taxon-name-part> <tp:taxon-name-part taxon-name-part-type="species" reg="fulvus">fulvus</tp:taxon-name-part></tp:taxon-name><comment> Borelli, 1915: 5 (Palawan, Philippines).</comment></tp:nomenclature-citation></tp:nomenclature-citation-list></tp:nomenclature><tp:treatment-sec sec-type="Literature"><title>Literature.</title><p>Borelli (<xref ref-type="bibr" rid="B11">1921</xref>: 7): “1♂ da Singapore”; Borelli (<xref ref-type="bibr" rid="B16">1932b</xref>: 89): “Singapore, Avril 1923, (Saunders) l♂. Espèce déjà signalée de Singapore.”</p></tp:treatment-sec><tp:treatment-sec sec-type="Distribution"><title>Distribution.</title><p>Borneo, Philippine Islands (Palawan), Singapore, Sumatra (tentative identification based on a single female sample: <xref ref-type="bibr" rid="B7">Boeseman 1954</xref>).</p></tp:treatment-sec><ref-list><ref id="B38"><mixed-citation xmlns:xlink="http://www.w3.org/1999/xlink" xlink:type="simple">Burr M (1911b) <tp:taxon-name><tp:taxon-name-part taxon-name-part-type="order">Dermaptera</tp:taxon-name-part></tp:taxon-name>. Genera Insectorum, Bruxelles 122: 1–112.</mixed-citation></ref><ref id="B11"><mixed-citation xmlns:xlink="http://www.w3.org/1999/xlink" xlink:type="simple">Borelli A (1921) Di alcumi Dermatteri raccolti in Malesia dal prof. C. F. Baker. Bollettino dei musei di zoologia ed anatomia comparata della R. Università di Torino 35(736): 1–9.</mixed-citation></ref><ref id="B16"><mixed-citation xmlns:xlink="http://www.w3.org/1999/xlink" xlink:type="simple">Borelli A (1932b) Dermapteres de la Presqu’ile Malaise. Bulletin of the Raffles Museum, Singapore 7: 80–95.</mixed-citation></ref><ref id="B7"><mixed-citation xmlns:xlink="http://www.w3.org/1999/xlink" xlink:type="simple">Boeseman M (1954) The <tp:taxon-name><tp:taxon-name-part taxon-name-part-type="order">Dermaptera</tp:taxon-name-part></tp:taxon-name> in the museums at Leiden and Amsterdam. Zoologische Verhandelingen, Leiden 21: 1–122.</mixed-citation></ref></ref-list></tp:taxon-treatment>
