# Supplementary material for: Annotated checklist of Dermaptera and Zoraptera (Insecta) of Singapore, with redescriptions of several species
Source: Zookeys. 2026 Apr 3;1276:1–47. doi: 10.3897/zookeys.1276.183701 (PMC13069393; doi:10.3897/zookeys.1276.183701)
Supplement: XML Treatment for Chaetospania javana [file zookeys.1276.183701-treatment21.xml]

<!DOCTYPE tp:taxon-treatment
  PUBLIC "-//TaxonX//DTD Taxonomic Treatment Publishing DTD v0 20100105//EN" "tax-treatment-NSO.dtd">
<tp:taxon-treatment xmlns:tp="http://www.plazi.org/taxpub"><tp:treatment-meta><kwd-group><label>Taxon classification</label><kwd>
                <named-content content-type="kingdom">Animalia</named-content>
              </kwd><kwd>
                <named-content content-type="order">Dermaptera</named-content>
              </kwd><kwd>
                <named-content content-type="family">Spongiphoridae</named-content>
              </kwd></kwd-group><mixed-citation publication-type="journal"><person-group><name><surname>Kamimura</surname><given-names>Yoshitaka</given-names></name><name><surname>Cheah</surname><given-names>Shen</given-names></name><name><surname>Wang</surname><given-names>Wendy Yanling</given-names></name><name><surname>Lam</surname><given-names>Weng Ngai</given-names></name></person-group><article-title>Annotated checklist of <tp:taxon-name><tp:taxon-name-part taxon-name-part-type="order" reg="Dermaptera">Dermaptera</tp:taxon-name-part></tp:taxon-name> and <tp:taxon-name><tp:taxon-name-part taxon-name-part-type="order" reg="Zoraptera">Zoraptera</tp:taxon-name-part></tp:taxon-name> (<tp:taxon-name><tp:taxon-name-part taxon-name-part-type="class" reg="Insecta">Insecta</tp:taxon-name-part></tp:taxon-name>) of Singapore, with redescriptions of several species</article-title><source>Zookeys</source><day>03</day><month>04</month><year>2026</year><volume>1276</volume><fpage>1</fpage><lpage>47</lpage><pub-id pub-id-type="doi">10.3897/zookeys.1276.183701</pub-id></mixed-citation></tp:treatment-meta><tp:nomenclature><tp:taxon-name><object-id xmlns:xlink="http://www.w3.org/1999/xlink" content-type="arpha" xlink:type="simple">5FC24EE9-5CB5-56CF-ABD0-1453FD46E9FF</object-id>
                    		<tp:taxon-name-part taxon-name-part-type="genus" reg="Chaetospania">Chaetospania</tp:taxon-name-part> <tp:taxon-name-part taxon-name-part-type="species" reg="javana">javana</tp:taxon-name-part>
                    	</tp:taxon-name><tp:taxon-authority>Borelli, 1926</tp:taxon-authority><tp:nomenclature-citation-list><tp:nomenclature-citation><tp:taxon-name><tp:taxon-name-part taxon-name-part-type="genus" reg="Chaetospania">Chaetospania</tp:taxon-name-part> <tp:taxon-name-part taxon-name-part-type="species" reg="javana">javana</tp:taxon-name-part></tp:taxon-name><comment> Borelli, 1926c: 261 (Java).</comment></tp:nomenclature-citation></tp:nomenclature-citation-list></tp:nomenclature><tp:treatment-sec sec-type="Specimens examined"><title>Specimens examined.</title><p><bold><abbrev xmlns:xlink="http://www.w3.org/1999/xlink" xlink:title="Zoological Reference Collection, Lee Kong Chian Natural History Museum, National University of Singapore, Singapore" xlink:type="simple">ZRC</abbrev></bold> • 2 ♂♂, 1 ♀; Bukit Timah Hindhede Drive; NA Dec. 1989; H.K. Lua leg.; ZRC_DER_0000002. • 2 ♂♂, 5 nymphs; Lower Peirce Reservoir; 21 Jul. 1990; C.M. Yang leg.; ZRC_DER_0000005. • 1 ♂; Nee Soon; 9 May 1992; ZRC_DER_0000080.</p></tp:treatment-sec><tp:treatment-sec sec-type="Distribution"><title>Distribution.</title><p>Peninsular Malaysia (Penang Island), Java, Singapore (new record).</p></tp:treatment-sec><tp:treatment-sec sec-type="Remarks"><title>Remarks.</title><p>The placement of <italic><tp:taxon-name><tp:taxon-name-part taxon-name-part-type="genus" reg="Chaetospania">Chaetospania</tp:taxon-name-part></tp:taxon-name></italic> within the tribe <tp:taxon-name><tp:taxon-name-part taxon-name-part-type="tribe" reg="Chaetospaniini">Chaetospaniini</tp:taxon-name-part></tp:taxon-name> (subfamily <tp:taxon-name><tp:taxon-name-part taxon-name-part-type="subfamily" reg="Sparattinae">Sparattinae</tp:taxon-name-part></tp:taxon-name>) follows <xref ref-type="bibr" rid="B190">Steinmann (1990)</xref>. The relatively large <italic><tp:taxon-name><tp:taxon-name-part taxon-name-part-type="genus" reg="Chaetospania">Chaetospania</tp:taxon-name-part></tp:taxon-name></italic> species examined in this study, characterized by a distinctly narrow pronotum relative to the tegmina, closely resembles <italic><tp:taxon-name><tp:taxon-name-part taxon-name-part-type="genus" reg="Chaetospania">C.</tp:taxon-name-part> <tp:taxon-name-part taxon-name-part-type="species" reg="borneensis">borneensis</tp:taxon-name-part></tp:taxon-name></italic> (Dubrony, 1879). However, according to the original description (<xref ref-type="bibr" rid="B68">Dubrony 1879a</xref>), males of <italic><tp:taxon-name><tp:taxon-name-part taxon-name-part-type="genus" reg="Chaetospania">C.</tp:taxon-name-part> <tp:taxon-name-part taxon-name-part-type="species" reg="borneensis">borneensis</tp:taxon-name-part></tp:taxon-name></italic> possess a single, conspicuous tooth located ~ 1/3 of the way from the base on each branch of the forceps, whereas in the holotype of <italic><tp:taxon-name><tp:taxon-name-part taxon-name-part-type="genus" reg="Chaetospania">C.</tp:taxon-name-part> <tp:taxon-name-part taxon-name-part-type="species" reg="javana">javana</tp:taxon-name-part></tp:taxon-name></italic> (<xref ref-type="bibr" rid="B151">Sakai 1991</xref>), as well as in the Singaporean specimens examined herein, the tooth is situated approx. halfway from the base. Regarding male genitalia, only one illustration of <italic><tp:taxon-name><tp:taxon-name-part taxon-name-part-type="genus" reg="Chaetospania">C.</tp:taxon-name-part> <tp:taxon-name-part taxon-name-part-type="species" reg="borneensis">borneensis</tp:taxon-name-part></tp:taxon-name></italic> is available in <xref ref-type="bibr" rid="B190">Steinmann (1990)</xref>, depicting a characteristically elongate basal piece (referred to as the central parameral plate). In contrast, the genitalia of <italic><tp:taxon-name><tp:taxon-name-part taxon-name-part-type="genus" reg="Chaetospania">C.</tp:taxon-name-part> <tp:taxon-name-part taxon-name-part-type="species" reg="javana">javana</tp:taxon-name-part></tp:taxon-name></italic> conform to the typical morphology of the genus (<xref ref-type="bibr" rid="B100">Kamimura et al. 2016a</xref>).</p></tp:treatment-sec><ref-list><ref id="B190"><mixed-citation xmlns:xlink="http://www.w3.org/1999/xlink" xlink:type="simple">Steinmann H (1990) <tp:taxon-name><tp:taxon-name-part taxon-name-part-type="order">Dermaptera</tp:taxon-name-part></tp:taxon-name>. <tp:taxon-name><tp:taxon-name-part taxon-name-part-type="nanorder">Eudermaptera</tp:taxon-name-part></tp:taxon-name> I. Das Tierreich 106: 1–558.</mixed-citation></ref><ref id="B68"><mixed-citation xmlns:xlink="http://www.w3.org/1999/xlink" xlink:type="simple">Dubrony A (1879a) Enumeration des Orthoptères rapportés par MM. J. Doria, O. Beccari, et L. M. d’Albertis des regions Indienne et Austro-Malaise. Annali del Museo civico di storia natural di Genova 14: 348–383.</mixed-citation></ref><ref id="B151"><mixed-citation xmlns:xlink="http://www.w3.org/1999/xlink" xlink:type="simple">Sakai S (1991) Dermapterorum Catalogus XXIII: Iconographia VIII. <tp:taxon-name><tp:taxon-name-part taxon-name-part-type="family">Spongiphoridae</tp:taxon-name-part></tp:taxon-name> I. Seiroku Sakai (Daito Bunka University), Tokyo, 708 pp.</mixed-citation></ref><ref id="B100"><mixed-citation xmlns:xlink="http://www.w3.org/1999/xlink" xlink:type="simple">Kamimura Y, Nishikawa M, Lee C-Y (2016a) The earwig fauna (<tp:taxon-name><tp:taxon-name-part taxon-name-part-type="class">Insecta</tp:taxon-name-part></tp:taxon-name>: <tp:taxon-name><tp:taxon-name-part taxon-name-part-type="order">Dermaptera</tp:taxon-name-part></tp:taxon-name>) of Penang Island, Malaysia, with descriptions of two new species. Zootaxa 4084: 233–257. <ext-link xlink:href="10.11646/zootaxa.4084.2.4" ext-link-type="doi" xlink:type="simple">https://doi.org/10.11646/zootaxa.4084.2.4</ext-link></mixed-citation></ref></ref-list></tp:taxon-treatment>
