# Supplementary material for: Annotated checklist of Dermaptera and Zoraptera (Insecta) of Singapore, with redescriptions of several species
Source: Zookeys. 2026 Apr 3;1276:1–47. doi: 10.3897/zookeys.1276.183701 (PMC13069393; doi:10.3897/zookeys.1276.183701)
Supplement: XML Treatment for Spirolabia pilicornis [file zookeys.1276.183701-treatment22.xml]

<!DOCTYPE tp:taxon-treatment
  PUBLIC "-//TaxonX//DTD Taxonomic Treatment Publishing DTD v0 20100105//EN" "tax-treatment-NSO.dtd">
<tp:taxon-treatment xmlns:tp="http://www.plazi.org/taxpub"><tp:treatment-meta><kwd-group><label>Taxon classification</label><kwd>
                <named-content content-type="kingdom">Animalia</named-content>
              </kwd><kwd>
                <named-content content-type="order">Dermaptera</named-content>
              </kwd><kwd>
                <named-content content-type="family">Spongiphoridae</named-content>
              </kwd></kwd-group><mixed-citation publication-type="journal"><person-group><name><surname>Kamimura</surname><given-names>Yoshitaka</given-names></name><name><surname>Cheah</surname><given-names>Shen</given-names></name><name><surname>Wang</surname><given-names>Wendy Yanling</given-names></name><name><surname>Lam</surname><given-names>Weng Ngai</given-names></name></person-group><article-title>Annotated checklist of <tp:taxon-name><tp:taxon-name-part taxon-name-part-type="order" reg="Dermaptera">Dermaptera</tp:taxon-name-part></tp:taxon-name> and <tp:taxon-name><tp:taxon-name-part taxon-name-part-type="order" reg="Zoraptera">Zoraptera</tp:taxon-name-part></tp:taxon-name> (<tp:taxon-name><tp:taxon-name-part taxon-name-part-type="class" reg="Insecta">Insecta</tp:taxon-name-part></tp:taxon-name>) of Singapore, with redescriptions of several species</article-title><source>Zookeys</source><day>03</day><month>04</month><year>2026</year><volume>1276</volume><fpage>1</fpage><lpage>47</lpage><pub-id pub-id-type="doi">10.3897/zookeys.1276.183701</pub-id></mixed-citation></tp:treatment-meta><tp:nomenclature><tp:taxon-name><object-id xmlns:xlink="http://www.w3.org/1999/xlink" content-type="arpha" xlink:type="simple">01A73652-E3C7-510C-9B45-F3A3665824DB</object-id>
                    		<tp:taxon-name-part taxon-name-part-type="genus" reg="Spirolabia">Spirolabia</tp:taxon-name-part> <tp:taxon-name-part taxon-name-part-type="species" reg="pilicornis">pilicornis</tp:taxon-name-part>
                    	</tp:taxon-name><tp:taxon-authority>(Motschulsky, 1863)</tp:taxon-authority><tp:nomenclature-citation-list><tp:nomenclature-citation><tp:taxon-name><tp:taxon-name-part taxon-name-part-type="genus" reg="Labia">Labia</tp:taxon-name-part> <tp:taxon-name-part taxon-name-part-type="species" reg="pilicornis">pilicornis</tp:taxon-name-part></tp:taxon-name><comment> Motschulsky, 1863: 2 (Sri Lanka).</comment></tp:nomenclature-citation><tp:nomenclature-citation><tp:taxon-name><tp:taxon-name-part taxon-name-part-type="genus" reg="Labia">Labia</tp:taxon-name-part> <tp:taxon-name-part taxon-name-part-type="species" reg="rogenhoferi">rogenhoferi</tp:taxon-name-part></tp:taxon-name><comment> de Bormans, in Burr, 1903: 238 (Unknown locality, equatorial).</comment></tp:nomenclature-citation><tp:nomenclature-citation><tp:taxon-name><tp:taxon-name-part taxon-name-part-type="genus" reg="Labia">Labia</tp:taxon-name-part> <tp:taxon-name-part taxon-name-part-type="species" reg="minor">minor</tp:taxon-name-part></tp:taxon-name><comment> (nec Linnaeus, 1758: 423): <xref ref-type="bibr" rid="B141">Rehn and Hebard 1914</xref>: 377 [misidentification] (Florida).</comment></tp:nomenclature-citation><tp:nomenclature-citation><tp:taxon-name><tp:taxon-name-part taxon-name-part-type="genus" reg="Labia">Labia</tp:taxon-name-part> <tp:taxon-name-part taxon-name-part-type="species" reg="rehni">rehni</tp:taxon-name-part></tp:taxon-name><comment> Hebard, 1917c: 317 (Florida).</comment></tp:nomenclature-citation><tp:nomenclature-citation><tp:taxon-name><tp:taxon-name-part taxon-name-part-type="genus" reg="Spirolabia">Spirolabia</tp:taxon-name-part> <tp:taxon-name-part taxon-name-part-type="species" reg="pilicornis">pilicornis</tp:taxon-name-part></tp:taxon-name><comment>: <xref ref-type="bibr" rid="B187">Steinmann 1987</xref>: 182.</comment></tp:nomenclature-citation><tp:nomenclature-citation><tp:taxon-name><tp:taxon-name-part taxon-name-part-type="genus" reg="Circolabia">Circolabia</tp:taxon-name-part> <tp:taxon-name-part taxon-name-part-type="species" reg="pillicornis">pillicornis</tp:taxon-name-part></tp:taxon-name><comment> [sic.]: Srivastava, 1996: 102.</comment></tp:nomenclature-citation></tp:nomenclature-citation-list></tp:nomenclature><tp:treatment-sec sec-type="Specimens examined"><title>Specimens examined.</title><p><bold><abbrev xmlns:xlink="http://www.w3.org/1999/xlink" xlink:title="Zoological Reference Collection, Lee Kong Chian Natural History Museum, National University of Singapore, Singapore" xlink:type="simple">ZRC</abbrev></bold> • 1 ♀; Kent Ridge; 11 Nov. 1991; Jean W.H. Yong leg.; ZRC_DER_0000056. • 1 ♂; Kent Ridge, NUS, Sheares Hall; 9 Dec. 1991; C.O. Hee leg.; ZRC_DER_0000061.</p></tp:treatment-sec><tp:treatment-sec sec-type="Distribution"><title>Distribution.</title><p>India, Sri Lanka, Philippines, Peninsular Malaysia, Borneo, Sumatra, Simalur Archipelago, Java, Sulawesi, Hawaii, Society Islands, Marquesas Islands, Guam, Mauritius, Singapore (new Record), Florida. Recently also recorded from southern Japan (<xref ref-type="bibr" rid="B130">Nishikawa 2025</xref>).</p></tp:treatment-sec><tp:treatment-sec sec-type="Remarks"><title>Remarks.</title><p>For the generic classification of <tp:taxon-name><tp:taxon-name-part taxon-name-part-type="subfamily" reg="Labiinae">Labiinae</tp:taxon-name-part></tp:taxon-name>, we follow <xref ref-type="bibr" rid="B190">Steinmann (1990)</xref>.</p></tp:treatment-sec><ref-list><ref id="B141"><mixed-citation xmlns:xlink="http://www.w3.org/1999/xlink" xlink:type="simple">Rehn JAG, Hebard M (1914) On the <tp:taxon-name><tp:taxon-name-part taxon-name-part-type="order">Orthoptera</tp:taxon-name-part></tp:taxon-name> found on the Florida Keys and in extreme southern Florida. II. Proceedings of the Academy of Natural Sciences of Philadelphia 66: 373–412.</mixed-citation></ref><ref id="B187"><mixed-citation xmlns:xlink="http://www.w3.org/1999/xlink" xlink:type="simple">Steinmann H (1987) Two new genera and species for the subfamily <tp:taxon-name><tp:taxon-name-part taxon-name-part-type="subfamily">Labiinae</tp:taxon-name-part></tp:taxon-name> (<tp:taxon-name><tp:taxon-name-part taxon-name-part-type="order">Dermaptera</tp:taxon-name-part></tp:taxon-name>: <tp:taxon-name><tp:taxon-name-part taxon-name-part-type="family">Labiidae</tp:taxon-name-part></tp:taxon-name>). Acta Zoologica Hungarica 33(1–2): 177–186.</mixed-citation></ref><ref id="B130"><mixed-citation xmlns:xlink="http://www.w3.org/1999/xlink" xlink:type="simple">Nishikawa M (2025) First record of the cosmopolitan earwig, <italic><tp:taxon-name><tp:taxon-name-part taxon-name-part-type="genus">Spirolabia</tp:taxon-name-part> <tp:taxon-name-part taxon-name-part-type="species">pilicornis</tp:taxon-name-part></tp:taxon-name></italic> (Motschulsky) (<tp:taxon-name><tp:taxon-name-part taxon-name-part-type="order">Dermaptera</tp:taxon-name-part></tp:taxon-name>: <tp:taxon-name><tp:taxon-name-part taxon-name-part-type="family">Spongiphoridae</tp:taxon-name-part></tp:taxon-name>: <tp:taxon-name><tp:taxon-name-part taxon-name-part-type="subfamily">Labiinae</tp:taxon-name-part></tp:taxon-name>) from Japan on Ishigakijima in the Ryukyu Islands. Japanese Journal of Systematic Entomology 31(2): 270–272.</mixed-citation></ref><ref id="B190"><mixed-citation xmlns:xlink="http://www.w3.org/1999/xlink" xlink:type="simple">Steinmann H (1990) <tp:taxon-name><tp:taxon-name-part taxon-name-part-type="order">Dermaptera</tp:taxon-name-part></tp:taxon-name>. <tp:taxon-name><tp:taxon-name-part taxon-name-part-type="nanorder">Eudermaptera</tp:taxon-name-part></tp:taxon-name> I. Das Tierreich 106: 1–558.</mixed-citation></ref></ref-list></tp:taxon-treatment>
