# Supplementary material for: Annotated checklist of Dermaptera and Zoraptera (Insecta) of Singapore, with redescriptions of several species
Source: Zookeys. 2026 Apr 3;1276:1–47. doi: 10.3897/zookeys.1276.183701 (PMC13069393; doi:10.3897/zookeys.1276.183701)
Supplement: XML Treatment for Paralabellula curvicauda [file zookeys.1276.183701-treatment23.xml]

<!DOCTYPE tp:taxon-treatment
  PUBLIC "-//TaxonX//DTD Taxonomic Treatment Publishing DTD v0 20100105//EN" "tax-treatment-NSO.dtd">
<tp:taxon-treatment xmlns:tp="http://www.plazi.org/taxpub"><tp:treatment-meta><kwd-group><label>Taxon classification</label><kwd>
                <named-content content-type="kingdom">Animalia</named-content>
              </kwd><kwd>
                <named-content content-type="order">Amoebida</named-content>
              </kwd><kwd>
                <named-content content-type="family">Spongiphoridae</named-content>
              </kwd></kwd-group><mixed-citation publication-type="journal"><person-group><name><surname>Kamimura</surname><given-names>Yoshitaka</given-names></name><name><surname>Cheah</surname><given-names>Shen</given-names></name><name><surname>Wang</surname><given-names>Wendy Yanling</given-names></name><name><surname>Lam</surname><given-names>Weng Ngai</given-names></name></person-group><article-title>Annotated checklist of <tp:taxon-name><tp:taxon-name-part taxon-name-part-type="order" reg="Dermaptera">Dermaptera</tp:taxon-name-part></tp:taxon-name> and <tp:taxon-name><tp:taxon-name-part taxon-name-part-type="order" reg="Zoraptera">Zoraptera</tp:taxon-name-part></tp:taxon-name> (<tp:taxon-name><tp:taxon-name-part taxon-name-part-type="class" reg="Insecta">Insecta</tp:taxon-name-part></tp:taxon-name>) of Singapore, with redescriptions of several species</article-title><source>Zookeys</source><day>03</day><month>04</month><year>2026</year><volume>1276</volume><fpage>1</fpage><lpage>47</lpage><pub-id pub-id-type="doi">10.3897/zookeys.1276.183701</pub-id></mixed-citation></tp:treatment-meta><tp:nomenclature><tp:taxon-name><object-id xmlns:xlink="http://www.w3.org/1999/xlink" content-type="arpha" xlink:type="simple">64B955C0-D551-55D0-8850-C128245F2DE6</object-id>
                    		<tp:taxon-name-part taxon-name-part-type="genus" reg="Paralabellula">Paralabellula</tp:taxon-name-part> <tp:taxon-name-part taxon-name-part-type="species" reg="curvicauda">curvicauda</tp:taxon-name-part>
                    	</tp:taxon-name><tp:taxon-authority>(Motschulsky, 1863)</tp:taxon-authority><tp:nomenclature-citation-list><tp:nomenclature-citation><tp:taxon-name><tp:taxon-name-part taxon-name-part-type="genus" reg="Forficula">Forficula</tp:taxon-name-part> <tp:taxon-name-part taxon-name-part-type="species" reg="pygmaea">pygmaea</tp:taxon-name-part></tp:taxon-name><comment> Fabricius, 1793: 3 (Guinea).</comment></tp:nomenclature-citation><tp:nomenclature-citation><tp:taxon-name><tp:taxon-name-part taxon-name-part-type="genus" reg="Forfiscelia">Forfiscelia</tp:taxon-name-part> <tp:taxon-name-part taxon-name-part-type="species" reg="curvicauda">curvicauda</tp:taxon-name-part></tp:taxon-name><comment> Motschulsky, 1863: 2 (Nura-Ellia [= Nuwara Eliya, Sri Lanka]).</comment></tp:nomenclature-citation><tp:nomenclature-citation><tp:taxon-name><tp:taxon-name-part taxon-name-part-type="genus" reg="Forfiscelia">Forfiscelia</tp:taxon-name-part> <tp:taxon-name-part taxon-name-part-type="species" reg="dilaticauda">dilaticauda</tp:taxon-name-part></tp:taxon-name><comment> Motschulsky, 1863: 3 (Nura-Ellia [= Nuwara Eliya, Sri Lanka]).</comment></tp:nomenclature-citation><tp:nomenclature-citation><tp:taxon-name><tp:taxon-name-part taxon-name-part-type="genus" reg="Platylabia">Platylabia</tp:taxon-name-part> <tp:taxon-name-part taxon-name-part-type="species" reg="guineensis">guineensis</tp:taxon-name-part></tp:taxon-name><comment> Dohrn, 1867: 348 (insula Princiois [=Príncipe Island]).</comment></tp:nomenclature-citation><tp:nomenclature-citation><tp:taxon-name><tp:taxon-name-part taxon-name-part-type="genus" reg="Platylabia">Platylabia</tp:taxon-name-part> <tp:taxon-name-part taxon-name-part-type="species" reg="dimidiata">dimidiata</tp:taxon-name-part></tp:taxon-name><comment> Dohrn, 1867: 348 (Luzon, Philippines).</comment></tp:nomenclature-citation><tp:nomenclature-citation><tp:taxon-name><tp:taxon-name-part taxon-name-part-type="genus" reg="Labia">Labia</tp:taxon-name-part> <tp:taxon-name-part taxon-name-part-type="species" reg="curvicauda">curvicauda</tp:taxon-name-part></tp:taxon-name><comment>: <xref ref-type="bibr" rid="B56">de Bormans and Krauss 1900</xref>: 70.</comment></tp:nomenclature-citation><tp:nomenclature-citation><tp:taxon-name><tp:taxon-name-part taxon-name-part-type="genus" reg="Labia">Labia</tp:taxon-name-part> <tp:taxon-name-part taxon-name-part-type="species" reg="flavicollis">flavicollis</tp:taxon-name-part></tp:taxon-name><comment> de Bormans, in Burr, 1903: 235 (Samoa).</comment></tp:nomenclature-citation><tp:nomenclature-citation><tp:taxon-name><tp:taxon-name-part taxon-name-part-type="genus" reg="Platylabia">Platylabia</tp:taxon-name-part> <tp:taxon-name-part taxon-name-part-type="species" reg="camerunensis">camerunensis</tp:taxon-name-part></tp:taxon-name><comment> Borg, 1904: 570, pl. 26, fig. 4 (Cameroon).</comment></tp:nomenclature-citation><tp:nomenclature-citation><tp:taxon-name><tp:taxon-name-part taxon-name-part-type="genus" reg="Platylabia">Platylabia</tp:taxon-name-part> <tp:taxon-name-part taxon-name-part-type="species" reg="dimidiata">dimidiata</tp:taxon-name-part> <tp:taxon-name-part taxon-name-part-type="infraspecific-rank">var.</tp:taxon-name-part> <tp:taxon-name-part taxon-name-part-type="variety" reg="camerunensis">camerunensis</tp:taxon-name-part></tp:taxon-name><comment>: Borelli, 1907: 382.</comment></tp:nomenclature-citation><tp:nomenclature-citation><tp:taxon-name><tp:taxon-name-part taxon-name-part-type="genus" reg="Platylabia">Platylabia</tp:taxon-name-part> <tp:taxon-name-part taxon-name-part-type="species" reg="dimidiata">dimidiata</tp:taxon-name-part> <tp:taxon-name-part taxon-name-part-type="infraspecific-rank">var.</tp:taxon-name-part> <tp:taxon-name-part taxon-name-part-type="variety" reg="guineensis">guineensis</tp:taxon-name-part></tp:taxon-name><comment>: <xref ref-type="bibr" rid="B9">Borelli 1907</xref>: 382.</comment></tp:nomenclature-citation><tp:nomenclature-citation><tp:taxon-name><tp:taxon-name-part taxon-name-part-type="genus" reg="Labia">Labia</tp:taxon-name-part> <tp:taxon-name-part taxon-name-part-type="species" reg="rechingeri">rechingeri</tp:taxon-name-part></tp:taxon-name><comment> Holdhaus, 1909: 541 (Samoa).</comment></tp:nomenclature-citation><tp:nomenclature-citation><tp:taxon-name><tp:taxon-name-part taxon-name-part-type="genus" reg="Labia">Labia</tp:taxon-name-part> <tp:taxon-name-part taxon-name-part-type="species" reg="curvicauda">curvicauda</tp:taxon-name-part> <tp:taxon-name-part taxon-name-part-type="infraspecific-rank">var.</tp:taxon-name-part> <tp:taxon-name-part taxon-name-part-type="variety" reg="flavicollis">flavicollis</tp:taxon-name-part></tp:taxon-name><comment>: <xref ref-type="bibr" rid="B7">Boeseman 1954</xref>: 77.</comment></tp:nomenclature-citation><tp:nomenclature-citation><tp:taxon-name><tp:taxon-name-part taxon-name-part-type="genus" reg="Paralabella">Paralabella</tp:taxon-name-part> <tp:taxon-name-part taxon-name-part-type="species" reg="curvicauda">curvicauda</tp:taxon-name-part></tp:taxon-name><comment>: <xref ref-type="bibr" rid="B190">Steinmann 1990</xref>: 497.</comment></tp:nomenclature-citation><tp:nomenclature-citation><tp:taxon-name><tp:taxon-name-part taxon-name-part-type="genus" reg="Circolabia">Circolabia</tp:taxon-name-part> <tp:taxon-name-part taxon-name-part-type="species" reg="curvicauda">curvicauda</tp:taxon-name-part></tp:taxon-name><comment>: Srivastava, 1996: 102.</comment></tp:nomenclature-citation><tp:nomenclature-citation><tp:taxon-name><tp:taxon-name-part taxon-name-part-type="genus" reg="Paralabellula">Paralabellula</tp:taxon-name-part> <tp:taxon-name-part taxon-name-part-type="species" reg="curvicauda">curvicauda</tp:taxon-name-part></tp:taxon-name><comment>: <xref ref-type="bibr" rid="B108">Kevan and Vickery 1997</xref>: 318.</comment></tp:nomenclature-citation></tp:nomenclature-citation-list></tp:nomenclature><tp:treatment-sec sec-type="Specimens examined"><title>Specimens examined.</title><p><bold><abbrev xmlns:xlink="http://www.w3.org/1999/xlink" xlink:title="Zoological Reference Collection, Lee Kong Chian Natural History Museum, National University of Singapore, Singapore" xlink:type="simple">ZRC</abbrev></bold> • 1 ♀; Bukit Timah Hindhede Drive; NA Dec. 1989; H.K. Lua leg.; ZRC_DER_0000004. • 1 ♂; Bukit Timah Forest; 3 Nov. 1974; D.H. Murphy leg.; Under bark; ZRC_DER_0000108. • 1 ♀; Bukit Timah Forest; 3 Nov. 1974; D.H. Murphy leg.; Under bark; ZRC_DER_0000110. • 1 ♂; Bukit Timah Forest; 3 Dec. 1974; D.H. Murphy leg.; ZRC_DER_0000111. • 1 ♂; same data as for ZRC_DER_0000110; ZRC_DER_0000113. • 1 ♂; same data as for ZRC_DER_0000111; ZRC_DER_0000114. • 1 ♂; same data as for ZRC_DER_0000110; ZRC_DER_0000115. • 1 ♂ (brown morph); Thomson Nature Park; 8 Mar. 2024; Y. Kamimura leg.; Hand collection (day); ZRC_ENT00064424. • 1 ♂ (black morph); same data as for ZRC_ENT00064424; ZRC_ENT00064425. • 1 ♂ (black morph); Thomson Nature Park; 12 Mar. 2024; Y. Kamimura leg.; Hand collection (day); ZRC_ENT00064440. • 1 ♀ (black morph); same data as for ZRC_ENT00064440; ZRC_ENT00064441. • 1 ♀; same data as for ZRC_ENT00064440; ZRC_ENT00064442. <bold><abbrev xmlns:xlink="http://www.w3.org/1999/xlink" xlink:title="Collection at Nanyang Technological University" xlink:type="simple">NTU</abbrev></bold> • 1 ♀; Central catchment nature reserve; 14 Apr. 2023; W.N. Lam, G.K. Png, J. L. Loo leg.; Hand collected, from deadwood; MAC6F-HC_23_1. • 1 ♂; same data as for MAC6F-HC_23_1; MAC6F-HC_23_2. • 1 ♀; same data as for MAC6F-HC_23_1; MAC6F-HC_23_3. • 1 ♀; same data as for MAC6F-HC_23_1; MAC6F-HC_23_4.</p></tp:treatment-sec><tp:treatment-sec sec-type="Distribution"><title>Distribution.</title><p>Circum-tropical cosmopolitan. New record to Singapore.</p></tp:treatment-sec><tp:treatment-sec sec-type="Remarks"><title>Remarks.</title><p><xref ref-type="bibr" rid="B190">Steinmann (1990)</xref> established the genus <italic><tp:taxon-name><tp:taxon-name-part taxon-name-part-type="genus" reg="Paralabella">Paralabella</tp:taxon-name-part></tp:taxon-name></italic> for labiine earwigs characterized by setulose branches of the forceps, a more or less straight virga, and parameres that are not apically excised. The designated type species was <italic><tp:taxon-name><tp:taxon-name-part taxon-name-part-type="genus" reg="Forficula">Forficula</tp:taxon-name-part> <tp:taxon-name-part taxon-name-part-type="species" reg="annulata">annulata</tp:taxon-name-part></tp:taxon-name></italic> Fabricius, 1793. However, this species is evidently an anisolabidid, and is herein treated under the genus <italic><tp:taxon-name><tp:taxon-name-part taxon-name-part-type="genus" reg="Euborellia">Euborellia</tp:taxon-name-part></tp:taxon-name></italic> (<xref ref-type="bibr" rid="B20">Brindle 1981</xref>; <xref ref-type="bibr" rid="B108">Kevan and Vickery 1997</xref>). Consequently, <italic><tp:taxon-name><tp:taxon-name-part taxon-name-part-type="genus" reg="Paralabella">Paralabella</tp:taxon-name-part></tp:taxon-name></italic> Steinmann, 1990 is considered a junior synonym of <italic><tp:taxon-name><tp:taxon-name-part taxon-name-part-type="genus" reg="Euborellia">Euborellia</tp:taxon-name-part></tp:taxon-name></italic>. To accommodate the remaining species formerly placed in <italic><tp:taxon-name><tp:taxon-name-part taxon-name-part-type="genus" reg="Paralabella">Paralabella</tp:taxon-name-part></tp:taxon-name></italic> (excluding <italic><tp:taxon-name><tp:taxon-name-part taxon-name-part-type="genus" reg="Paralabella">P.</tp:taxon-name-part> <tp:taxon-name-part taxon-name-part-type="species" reg="annulata">annulata</tp:taxon-name-part></tp:taxon-name></italic>), Kevan (in <xref ref-type="bibr" rid="B108">Kevan and Vickery 1997</xref>) proposed the genus <italic><tp:taxon-name><tp:taxon-name-part taxon-name-part-type="genus" reg="Paralabellula">Paralabellula</tp:taxon-name-part></tp:taxon-name></italic>, designating a new type species.</p><p>At least two distinct color morphs of <italic><tp:taxon-name><tp:taxon-name-part taxon-name-part-type="genus" reg="Paralabellula">Paralabellula</tp:taxon-name-part> <tp:taxon-name-part taxon-name-part-type="species" reg="curvicauda">curvicauda</tp:taxon-name-part></tp:taxon-name></italic> are recognized, one with a blackish pronotum and the other with a yellow-brownish pronotum, accompanied by differences in male genital morphology (<xref ref-type="bibr" rid="B178">Srivastava 2013</xref>). These morphs may represent separate species. Both forms occur in Singapore (blackish morph: ZRC_ENT00064440–ZRC_ENT00064442, ZRC_ENT00064425; brownish morph: ZRC_ENT00064424), although specimens exhibiting advanced discoloration due to age were not conclusively identified.</p></tp:treatment-sec><ref-list><ref id="B56"><mixed-citation xmlns:xlink="http://www.w3.org/1999/xlink" xlink:type="simple">de Bormans A, Krauss H (1900) <tp:taxon-name><tp:taxon-name-part taxon-name-part-type="family">Forficulidae</tp:taxon-name-part></tp:taxon-name> und <tp:taxon-name><tp:taxon-name-part taxon-name-part-type="family">Hemimeridae</tp:taxon-name-part></tp:taxon-name>. In: Das Tierreich, 11. Verlag von R. Friedländer und Sohn, Berlin, 142 pp. <ext-link xlink:href="10.5962/bhl.title.69336" ext-link-type="doi" xlink:type="simple">https://doi.org/10.5962/bhl.title.69336</ext-link></mixed-citation></ref><ref id="B9"><mixed-citation xmlns:xlink="http://www.w3.org/1999/xlink" xlink:type="simple">Borelli A (1907) Ortotteri. Raccolti da Leonardo Fea Nell’Africa occidentale. Dermatteri. Annali del Museo civico di storia naturale di Genova ser. 3. 43: 345–390.</mixed-citation></ref><ref id="B7"><mixed-citation xmlns:xlink="http://www.w3.org/1999/xlink" xlink:type="simple">Boeseman M (1954) The <tp:taxon-name><tp:taxon-name-part taxon-name-part-type="order">Dermaptera</tp:taxon-name-part></tp:taxon-name> in the museums at Leiden and Amsterdam. Zoologische Verhandelingen, Leiden 21: 1–122.</mixed-citation></ref><ref id="B190"><mixed-citation xmlns:xlink="http://www.w3.org/1999/xlink" xlink:type="simple">Steinmann H (1990) <tp:taxon-name><tp:taxon-name-part taxon-name-part-type="order">Dermaptera</tp:taxon-name-part></tp:taxon-name>. <tp:taxon-name><tp:taxon-name-part taxon-name-part-type="nanorder">Eudermaptera</tp:taxon-name-part></tp:taxon-name> I. Das Tierreich 106: 1–558.</mixed-citation></ref><ref id="B108"><mixed-citation xmlns:xlink="http://www.w3.org/1999/xlink" xlink:type="simple">Kevan DK, Vickery VR (1997) An annotated provisional list of non-saltatorial orthopteroid insects of Micronesia, compiled mainly from the literature. Micronesia 30: 269–353. <ext-link xlink:href="https://www.micronesica.org/sites/default/files/4_-_kevanocr.pdf" ext-link-type="uri" xlink:type="simple">https://www.micronesica.org/sites/default/files/4_-_kevanocr.pdf</ext-link></mixed-citation></ref><ref id="B20"><mixed-citation xmlns:xlink="http://www.w3.org/1999/xlink" xlink:type="simple">Brindle A (1981) The types of <tp:taxon-name><tp:taxon-name-part taxon-name-part-type="order">Dermaptera</tp:taxon-name-part></tp:taxon-name> described by Fabricius. The Entomologist’s Record and Journal of Variation 93: 14–16.</mixed-citation></ref><ref id="B178"><mixed-citation xmlns:xlink="http://www.w3.org/1999/xlink" xlink:type="simple">Srivastava GK (2013) Fauna of India and the Adjacent Countries, <tp:taxon-name><tp:taxon-name-part taxon-name-part-type="order">Dermaptera</tp:taxon-name-part></tp:taxon-name> Part III: <tp:taxon-name><tp:taxon-name-part taxon-name-part-type="superfamily">Apachyoidea</tp:taxon-name-part></tp:taxon-name> and <tp:taxon-name><tp:taxon-name-part taxon-name-part-type="superfamily">Forficuloidea</tp:taxon-name-part></tp:taxon-name>. Zoological Survey of India, Kolkata, 469 pp.</mixed-citation></ref></ref-list></tp:taxon-treatment>
