# Supplementary material for: Annotated checklist of Dermaptera and Zoraptera (Insecta) of Singapore, with redescriptions of several species
Source: Zookeys. 2026 Apr 3;1276:1–47. doi: 10.3897/zookeys.1276.183701 (PMC13069393; doi:10.3897/zookeys.1276.183701)
Supplement: XML Treatment for Paraspania emarginata [file zookeys.1276.183701-treatment24.xml]

<!DOCTYPE tp:taxon-treatment
  PUBLIC "-//TaxonX//DTD Taxonomic Treatment Publishing DTD v0 20100105//EN" "tax-treatment-NSO.dtd">
<tp:taxon-treatment xmlns:tp="http://www.plazi.org/taxpub"><tp:treatment-meta><kwd-group><label>Taxon classification</label><kwd>
                <named-content content-type="kingdom">Animalia</named-content>
              </kwd><kwd>
                <named-content content-type="order">Dermaptera</named-content>
              </kwd><kwd>
                <named-content content-type="family">Spongiphoridae</named-content>
              </kwd></kwd-group><mixed-citation publication-type="journal"><person-group><name><surname>Kamimura</surname><given-names>Yoshitaka</given-names></name><name><surname>Cheah</surname><given-names>Shen</given-names></name><name><surname>Wang</surname><given-names>Wendy Yanling</given-names></name><name><surname>Lam</surname><given-names>Weng Ngai</given-names></name></person-group><article-title>Annotated checklist of <tp:taxon-name><tp:taxon-name-part taxon-name-part-type="order" reg="Dermaptera">Dermaptera</tp:taxon-name-part></tp:taxon-name> and <tp:taxon-name><tp:taxon-name-part taxon-name-part-type="order" reg="Zoraptera">Zoraptera</tp:taxon-name-part></tp:taxon-name> (<tp:taxon-name><tp:taxon-name-part taxon-name-part-type="class" reg="Insecta">Insecta</tp:taxon-name-part></tp:taxon-name>) of Singapore, with redescriptions of several species</article-title><source>Zookeys</source><day>03</day><month>04</month><year>2026</year><volume>1276</volume><fpage>1</fpage><lpage>47</lpage><pub-id pub-id-type="doi">10.3897/zookeys.1276.183701</pub-id></mixed-citation></tp:treatment-meta><tp:nomenclature><tp:taxon-name><object-id xmlns:xlink="http://www.w3.org/1999/xlink" content-type="arpha" xlink:type="simple">EE205C85-7C41-544D-9543-70FFAACB7781</object-id>
                    		<tp:taxon-name-part taxon-name-part-type="genus" reg="Paraspania">Paraspania</tp:taxon-name-part> <tp:taxon-name-part taxon-name-part-type="species" reg="emarginata">emarginata</tp:taxon-name-part>
                    	</tp:taxon-name><tp:taxon-authority>(Srivastava, 1978)</tp:taxon-authority><xref ref-type="fig" rid="F6">Figs 35–38</xref><tp:nomenclature-citation-list><tp:nomenclature-citation><tp:taxon-name><tp:taxon-name-part taxon-name-part-type="genus" reg="Labia">Labia</tp:taxon-name-part> <tp:taxon-name-part taxon-name-part-type="species" reg="emarginata">emarginata</tp:taxon-name-part></tp:taxon-name><comment> Srivastava, 1978: 278, figs 32–35 (Culion, Philippines).</comment></tp:nomenclature-citation><tp:nomenclature-citation><tp:taxon-name><tp:taxon-name-part taxon-name-part-type="genus" reg="Paraspania">Paraspania</tp:taxon-name-part> <tp:taxon-name-part taxon-name-part-type="species" reg="emarginata">emarginata</tp:taxon-name-part></tp:taxon-name><comment>: <xref ref-type="bibr" rid="B190">Steinmann 1990</xref>: 519.</comment></tp:nomenclature-citation><tp:nomenclature-citation><tp:taxon-name><tp:taxon-name-part taxon-name-part-type="genus" reg="Circolabia">Circolabia</tp:taxon-name-part> <tp:taxon-name-part taxon-name-part-type="species" reg="emarginnta">emarginnta</tp:taxon-name-part></tp:taxon-name><comment> [sic.]: <xref ref-type="bibr" rid="B174">Srivastava 1996</xref>: 102.</comment></tp:nomenclature-citation></tp:nomenclature-citation-list></tp:nomenclature><tp:treatment-sec sec-type="Specimens examined"><title>Specimens examined.</title><p><bold><abbrev xmlns:xlink="http://www.w3.org/1999/xlink" xlink:title="Zoological Reference Collection, Lee Kong Chian Natural History Museum, National University of Singapore, Singapore" xlink:type="simple">ZRC</abbrev></bold> • 1 ♂; Thomson Nature Park; 12 Mar. 2024; Y. Kamimura leg.; Hand collection (day); ZRC_ENT00064427.</p></tp:treatment-sec><tp:treatment-sec sec-type="Distribution"><title>Distribution.</title><p>Philippines (Culion, Mindoro), Singapore (new record).</p></tp:treatment-sec><tp:treatment-sec sec-type="Remarks"><title>Remarks.</title><p><xref ref-type="bibr" rid="B185">Steinmann (1985)</xref> established the genus <italic><tp:taxon-name><tp:taxon-name-part taxon-name-part-type="genus" reg="Paraspania">Paraspania</tp:taxon-name-part></tp:taxon-name></italic> to accommodate labiine species characterized by a spirally coiled virga, branches of the forceps that are not strongly setulose, and the absence of a longitudinal protuberance on the penultimate sternite. He transferred several species previously placed in <italic><tp:taxon-name><tp:taxon-name-part taxon-name-part-type="genus" reg="Chaetospania">Chaetospania</tp:taxon-name-part></tp:taxon-name></italic> and <italic><tp:taxon-name><tp:taxon-name-part taxon-name-part-type="genus" reg="Sparatta">Sparatta</tp:taxon-name-part></tp:taxon-name></italic> Audinet-Serville, 1839 (<tp:taxon-name><tp:taxon-name-part taxon-name-part-type="subfamily" reg="Sparattinae">Sparattinae</tp:taxon-name-part></tp:taxon-name>), together with <italic><tp:taxon-name><tp:taxon-name-part taxon-name-part-type="genus" reg="Labia">Labia</tp:taxon-name-part> <tp:taxon-name-part taxon-name-part-type="species" reg="emarginata">emarginata</tp:taxon-name-part></tp:taxon-name></italic> Srivastava, 1978 (<xref ref-type="bibr" rid="B190">Steinmann 1990</xref>). <xref ref-type="bibr" rid="B174">Srivastava (1996)</xref>, however, treated <italic><tp:taxon-name><tp:taxon-name-part taxon-name-part-type="genus" reg="Paraspania">Paraspania</tp:taxon-name-part></tp:taxon-name></italic> as a synonym of <italic><tp:taxon-name><tp:taxon-name-part taxon-name-part-type="genus" reg="Chaetospania">Chaetospania</tp:taxon-name-part></tp:taxon-name></italic>, placing it within <tp:taxon-name><tp:taxon-name-part taxon-name-part-type="subfamily" reg="Labiinae">Labiinae</tp:taxon-name-part></tp:taxon-name>, contrary to Steinmann’s (1990) classification, which assigned <italic><tp:taxon-name><tp:taxon-name-part taxon-name-part-type="genus" reg="Chaetospania">Chaetospania</tp:taxon-name-part></tp:taxon-name></italic> and <italic><tp:taxon-name><tp:taxon-name-part taxon-name-part-type="genus" reg="Paraspania">Paraspania</tp:taxon-name-part></tp:taxon-name></italic> to <tp:taxon-name><tp:taxon-name-part taxon-name-part-type="subfamily" reg="Sparattinae">Sparattinae</tp:taxon-name-part></tp:taxon-name> and <tp:taxon-name><tp:taxon-name-part taxon-name-part-type="subfamily" reg="Labiinae">Labiinae</tp:taxon-name-part></tp:taxon-name>, respectively. This taxonomic inconsistency stems from different interpretations of morphological traits, particularly body shape and virgal structure, in genus-level classification.</p><p>Species assigned to <italic><tp:taxon-name><tp:taxon-name-part taxon-name-part-type="genus" reg="Chaetospania">Chaetospania</tp:taxon-name-part></tp:taxon-name></italic> and <italic><tp:taxon-name><tp:taxon-name-part taxon-name-part-type="genus" reg="Paraspania">Paraspania</tp:taxon-name-part></tp:taxon-name></italic>, especially the latter, generally lack the pronounced dorsoventral flattening seen in members of <tp:taxon-name><tp:taxon-name-part taxon-name-part-type="tribe" reg="Auchenomini">Auchenomini</tp:taxon-name-part></tp:taxon-name> and <tp:taxon-name><tp:taxon-name-part taxon-name-part-type="tribe" reg="Sparattini">Sparattini</tp:taxon-name-part></tp:taxon-name>. Moreover, the degree of virga coiling and the extent of forceps setation, used by <xref ref-type="bibr" rid="B185">Steinmann (1985)</xref> to distinguish <italic><tp:taxon-name><tp:taxon-name-part taxon-name-part-type="genus" reg="Chaetospania">Chaetospania</tp:taxon-name-part></tp:taxon-name></italic> from <italic><tp:taxon-name><tp:taxon-name-part taxon-name-part-type="genus" reg="Paraspania">Paraspania</tp:taxon-name-part></tp:taxon-name></italic>, and by <xref ref-type="bibr" rid="B178">Srivastava (2013)</xref> to separate <italic><tp:taxon-name><tp:taxon-name-part taxon-name-part-type="genus" reg="Chaetospania">Chaetospania</tp:taxon-name-part></tp:taxon-name></italic> from <italic><tp:taxon-name><tp:taxon-name-part taxon-name-part-type="genus" reg="Circolabia">Circolabia</tp:taxon-name-part></tp:taxon-name></italic>, exhibit continuous variation across species, complicating the delineation of generic boundaries. Resolving these issues will require further investigation, particularly through molecular phylogenetic analyses. For the purposes of this study, and to facilitate species identification while avoiding overly broad generic definitions, we tentatively follow Steinmann’s classification.</p><p>A single male specimen of <italic><tp:taxon-name><tp:taxon-name-part taxon-name-part-type="genus" reg="Paraspania">Paraspania</tp:taxon-name-part></tp:taxon-name></italic> collected in Singapore (ZRC_ENT00064427; Figs <xref ref-type="fig" rid="F6">35</xref>, <xref ref-type="fig" rid="F6">36</xref>) shows no discernible morphological differences from the holotype of <italic><tp:taxon-name><tp:taxon-name-part taxon-name-part-type="genus" reg="Paraspania">Paraspania</tp:taxon-name-part> <tp:taxon-name-part taxon-name-part-type="species" reg="emarginata">emarginata</tp:taxon-name-part></tp:taxon-name></italic> (= <italic><tp:taxon-name><tp:taxon-name-part taxon-name-part-type="genus" reg="Labia">Labia</tp:taxon-name-part> <tp:taxon-name-part taxon-name-part-type="species" reg="emarginata">emarginata</tp:taxon-name-part></tp:taxon-name></italic>), previously known only from Culion and Mindoro Islands in the Philippines (<abbrev xmlns:xlink="http://www.w3.org/1999/xlink" content-type="institution" xlink:title="Field Museum of Natural History, Chicago, USA" xlink:type="simple">FMNH</abbrev>-INS 0000095742 [<abbrev xmlns:xlink="http://www.w3.org/1999/xlink" content-type="institution" xlink:title="Field Museum of Natural History, Chicago, USA" xlink:type="simple">FMNH</abbrev>]: Figs <xref ref-type="fig" rid="F6">37</xref>, <xref ref-type="fig" rid="F6">38</xref>; <xref ref-type="bibr" rid="B168">Srivastava 1978</xref>, <xref ref-type="bibr" rid="B172">1990</xref>). Despite the considerable geographic separation (over 2,000 km), we tentatively identify the Singapore specimen as <italic><tp:taxon-name><tp:taxon-name-part taxon-name-part-type="genus" reg="Paraspania">P.</tp:taxon-name-part> <tp:taxon-name-part taxon-name-part-type="species" reg="emarginata">emarginata</tp:taxon-name-part></tp:taxon-name></italic>.</p><fig id="F6" position="float" orientation="portrait"><object-id xmlns:xlink="http://www.w3.org/1999/xlink" content-type="doi" xlink:type="simple">10.3897/zookeys.1276.183701.figures35-38</object-id><object-id xmlns:xlink="http://www.w3.org/1999/xlink" content-type="zenodo_dep_id" xlink:type="simple">19426566</object-id><object-id xmlns:xlink="http://www.w3.org/1999/xlink" content-type="arpha" xlink:type="simple">6BECB34D-E0E0-5DD1-AED9-800EFDD9D80A</object-id><label>Figures 35–38.</label><caption><p><italic><tp:taxon-name><tp:taxon-name-part taxon-name-part-type="genus" reg="Paraspania">Paraspania</tp:taxon-name-part> <tp:taxon-name-part taxon-name-part-type="species" reg="emarginata">emarginata</tp:taxon-name-part></tp:taxon-name></italic> (Srivastava, 1978). <bold>35, 36</bold>. Male collected in Singapore (ZRC_ENT00064427): <bold>35</bold>. Dorsal habitus; <bold>36</bold>. Genitalia; <bold>37, 38</bold>. Holotype (male) of <italic><tp:taxon-name><tp:taxon-name-part taxon-name-part-type="genus" reg="Labia">Labia</tp:taxon-name-part> <tp:taxon-name-part taxon-name-part-type="species" reg="emarginata">emarginata</tp:taxon-name-part></tp:taxon-name></italic> Srivastava, 1978 (<abbrev xmlns:xlink="http://www.w3.org/1999/xlink" content-type="institution" xlink:title="Field Museum of Natural History, Chicago, USA" xlink:type="simple">FMNH</abbrev>-INS 0000095742): <bold>37</bold>. Dorsal habitus <bold>38</bold>. Genitalia. Scale bars: 2 mm (<bold>35, 37</bold>); 0.5 mm (<bold>36, 38</bold>).</p></caption><graphic xmlns:xlink="http://www.w3.org/1999/xlink" xlink:href="zookeys-1276-001_article-183701__-g006.jpg" id="oo_1579150.jpg" position="float" orientation="portrait" xlink:type="simple"><uri content-type="original_file" xlink:type="simple">https://binary.pensoft.net/fig/1579150</uri></graphic></fig></tp:treatment-sec><ref-list><ref id="B190"><mixed-citation xmlns:xlink="http://www.w3.org/1999/xlink" xlink:type="simple">Steinmann H (1990) <tp:taxon-name><tp:taxon-name-part taxon-name-part-type="order">Dermaptera</tp:taxon-name-part></tp:taxon-name>. <tp:taxon-name><tp:taxon-name-part taxon-name-part-type="nanorder">Eudermaptera</tp:taxon-name-part></tp:taxon-name> I. Das Tierreich 106: 1–558.</mixed-citation></ref><ref id="B174"><mixed-citation xmlns:xlink="http://www.w3.org/1999/xlink" xlink:type="simple">Srivastava GK (1996) On the classification of <tp:taxon-name><tp:taxon-name-part taxon-name-part-type="family">Spongiphoridae</tp:taxon-name-part></tp:taxon-name> (=<tp:taxon-name><tp:taxon-name-part taxon-name-part-type="family">Labiidae</tp:taxon-name-part></tp:taxon-name>) with a list of species. Records of the Zoological Survey of India 95: 71–105. <ext-link xlink:href="10.26515/rzsi/v95/i1-2/1996/160315" ext-link-type="doi" xlink:type="simple">https://doi.org/10.26515/rzsi/v95/i1-2/1996/160315</ext-link></mixed-citation></ref><ref id="B185"><mixed-citation xmlns:xlink="http://www.w3.org/1999/xlink" xlink:type="simple">Steinmann H (1985) <italic><tp:taxon-name><tp:taxon-name-part taxon-name-part-type="genus">Paraspania</tp:taxon-name-part></tp:taxon-name></italic>, a new genus in the subfamily <tp:taxon-name><tp:taxon-name-part taxon-name-part-type="subfamily">Labiinae</tp:taxon-name-part></tp:taxon-name> (<tp:taxon-name><tp:taxon-name-part taxon-name-part-type="order">Dermaptera</tp:taxon-name-part></tp:taxon-name>, <tp:taxon-name><tp:taxon-name-part taxon-name-part-type="family">Labiidae</tp:taxon-name-part></tp:taxon-name>). International Quarterly of Entomology (Izmir) 1(1): 13–18.</mixed-citation></ref><ref id="B178"><mixed-citation xmlns:xlink="http://www.w3.org/1999/xlink" xlink:type="simple">Srivastava GK (2013) Fauna of India and the Adjacent Countries, <tp:taxon-name><tp:taxon-name-part taxon-name-part-type="order">Dermaptera</tp:taxon-name-part></tp:taxon-name> Part III: <tp:taxon-name><tp:taxon-name-part taxon-name-part-type="superfamily">Apachyoidea</tp:taxon-name-part></tp:taxon-name> and <tp:taxon-name><tp:taxon-name-part taxon-name-part-type="superfamily">Forficuloidea</tp:taxon-name-part></tp:taxon-name>. Zoological Survey of India, Kolkata, 469 pp.</mixed-citation></ref><ref id="B168"><mixed-citation xmlns:xlink="http://www.w3.org/1999/xlink" xlink:type="simple">Srivastava GK (1978) Studies on the <tp:taxon-name><tp:taxon-name-part taxon-name-part-type="order">Dermaptera</tp:taxon-name-part></tp:taxon-name> of Philippines. Eos 52: 255–307.</mixed-citation></ref><ref id="B172"><mixed-citation xmlns:xlink="http://www.w3.org/1999/xlink" xlink:type="simple">Srivastava GK (1990) Studies on Oriental <tp:taxon-name><tp:taxon-name-part taxon-name-part-type="order">Dermaptera</tp:taxon-name-part></tp:taxon-name> preserved in the California Academy of Science, Sanfrancisco, U.S.A. Records of the Zoological Survey of India 87: 15–53. <ext-link xlink:href="10.26515/rzsi/v87/i1/1990/161451" ext-link-type="doi" xlink:type="simple">https://doi.org/10.26515/rzsi/v87/i1/1990/161451</ext-link></mixed-citation></ref></ref-list></tp:taxon-treatment>
