# Supplementary material for: Annotated checklist of Dermaptera and Zoraptera (Insecta) of Singapore, with redescriptions of several species
Source: Zookeys. 2026 Apr 3;1276:1–47. doi: 10.3897/zookeys.1276.183701 (PMC13069393; doi:10.3897/zookeys.1276.183701)
Supplement: XML Treatment for Spongovostox semiflavus [file zookeys.1276.183701-treatment26.xml]

<!DOCTYPE tp:taxon-treatment
  PUBLIC "-//TaxonX//DTD Taxonomic Treatment Publishing DTD v0 20100105//EN" "tax-treatment-NSO.dtd">
<tp:taxon-treatment xmlns:tp="http://www.plazi.org/taxpub"><tp:treatment-meta><kwd-group><label>Taxon classification</label><kwd>
                <named-content content-type="kingdom">Animalia</named-content>
              </kwd><kwd>
                <named-content content-type="order">Dermaptera</named-content>
              </kwd><kwd>
                <named-content content-type="family">Spongiphoridae</named-content>
              </kwd></kwd-group><mixed-citation publication-type="journal"><person-group><name><surname>Kamimura</surname><given-names>Yoshitaka</given-names></name><name><surname>Cheah</surname><given-names>Shen</given-names></name><name><surname>Wang</surname><given-names>Wendy Yanling</given-names></name><name><surname>Lam</surname><given-names>Weng Ngai</given-names></name></person-group><article-title>Annotated checklist of <tp:taxon-name><tp:taxon-name-part taxon-name-part-type="order" reg="Dermaptera">Dermaptera</tp:taxon-name-part></tp:taxon-name> and <tp:taxon-name><tp:taxon-name-part taxon-name-part-type="order" reg="Zoraptera">Zoraptera</tp:taxon-name-part></tp:taxon-name> (<tp:taxon-name><tp:taxon-name-part taxon-name-part-type="class" reg="Insecta">Insecta</tp:taxon-name-part></tp:taxon-name>) of Singapore, with redescriptions of several species</article-title><source>Zookeys</source><day>03</day><month>04</month><year>2026</year><volume>1276</volume><fpage>1</fpage><lpage>47</lpage><pub-id pub-id-type="doi">10.3897/zookeys.1276.183701</pub-id></mixed-citation></tp:treatment-meta><tp:nomenclature><tp:taxon-name><object-id xmlns:xlink="http://www.w3.org/1999/xlink" content-type="arpha" xlink:type="simple">8690084E-FE67-539D-B311-F636FAE33F89</object-id>
                    		<tp:taxon-name-part taxon-name-part-type="genus" reg="Spongovostox">Spongovostox</tp:taxon-name-part> <tp:taxon-name-part taxon-name-part-type="species" reg="semiflavus">semiflavus</tp:taxon-name-part>
                    	</tp:taxon-name><tp:taxon-authority>(de Bormans, 1894)</tp:taxon-authority><tp:nomenclature-citation-list><tp:nomenclature-citation><tp:taxon-name><tp:taxon-name-part taxon-name-part-type="genus" reg="Spongophora">Spongophora</tp:taxon-name-part> <tp:taxon-name-part taxon-name-part-type="species" reg="semi-flava">semi-flava</tp:taxon-name-part></tp:taxon-name><comment> de Bormans, 1894: 385 (Myanmar).</comment></tp:nomenclature-citation><tp:nomenclature-citation><tp:taxon-name><tp:taxon-name-part taxon-name-part-type="genus" reg="Spongiphora">Spongiphora</tp:taxon-name-part> <tp:taxon-name-part taxon-name-part-type="species" reg="semiflava">semiflava</tp:taxon-name-part></tp:taxon-name><comment>: <xref ref-type="bibr" rid="B56">de Bormans and Krauss 1900</xref>: 59.</comment></tp:nomenclature-citation><tp:nomenclature-citation><tp:taxon-name><tp:taxon-name-part taxon-name-part-type="genus" reg="Spongovostox">Spongovostox</tp:taxon-name-part> <tp:taxon-name-part taxon-name-part-type="species" reg="semiflavus">semiflavus</tp:taxon-name-part></tp:taxon-name><comment>: <xref ref-type="bibr" rid="B39">Burr 1911c</xref>: 783.</comment></tp:nomenclature-citation><tp:nomenclature-citation><tp:taxon-name><tp:taxon-name-part taxon-name-part-type="genus" reg="Spongovostox">Spongovostox</tp:taxon-name-part> <tp:taxon-name-part taxon-name-part-type="species" reg="semiflavus">semiflavus</tp:taxon-name-part> <tp:taxon-name-part taxon-name-part-type="infraspecific-rank">var.</tp:taxon-name-part> <tp:taxon-name-part taxon-name-part-type="variety" reg="dentifera">dentifera</tp:taxon-name-part></tp:taxon-name><comment>: <xref ref-type="bibr" rid="B13">Borelli 1926b</xref>: 66.</comment></tp:nomenclature-citation><tp:nomenclature-citation><tp:taxon-name><tp:taxon-name-part taxon-name-part-type="genus" reg="Spongovostox">Spongovostox</tp:taxon-name-part> <tp:taxon-name-part taxon-name-part-type="species" reg="semiflavus">semiflavus</tp:taxon-name-part> <tp:taxon-name-part taxon-name-part-type="infraspecific-rank">var.</tp:taxon-name-part> <tp:taxon-name-part taxon-name-part-type="variety" reg="crenata">crenata</tp:taxon-name-part></tp:taxon-name><comment>: <xref ref-type="bibr" rid="B13">Borelli 1926b</xref>: 66.</comment></tp:nomenclature-citation><tp:nomenclature-citation><tp:taxon-name><tp:taxon-name-part taxon-name-part-type="genus" reg="Apovostox">Apovostox</tp:taxon-name-part> <tp:taxon-name-part taxon-name-part-type="species" reg="semiflavus">semiflavus</tp:taxon-name-part></tp:taxon-name><comment>: <xref ref-type="bibr" rid="B90">Hebard 1927</xref>: 32.</comment></tp:nomenclature-citation><tp:nomenclature-citation><tp:taxon-name><tp:taxon-name-part taxon-name-part-type="genus" reg="Apovostox">Apovostox</tp:taxon-name-part> <tp:taxon-name-part taxon-name-part-type="species" reg="semiflavos">semiflavos</tp:taxon-name-part></tp:taxon-name><comment> [misprint]: <xref ref-type="bibr" rid="B146">Sakai 1970b</xref>: 54.</comment></tp:nomenclature-citation><tp:nomenclature-citation><tp:taxon-name><tp:taxon-name-part taxon-name-part-type="genus" reg="Spongovostox">Spongovostox</tp:taxon-name-part> <tp:taxon-name-part taxon-name-part-type="species" reg="semiflavos">semiflavos</tp:taxon-name-part></tp:taxon-name><comment> [misprint]: <xref ref-type="bibr" rid="B167">Srivastava 1976</xref>: 31.</comment></tp:nomenclature-citation></tp:nomenclature-citation-list></tp:nomenclature><tp:treatment-sec sec-type="Specimens examined"><title>Specimens examined.</title><p><bold><abbrev xmlns:xlink="http://www.w3.org/1999/xlink" xlink:title="Zoological Reference Collection, Lee Kong Chian Natural History Museum, National University of Singapore, Singapore" xlink:type="simple">ZRC</abbrev></bold> • 1 ♂; Thomson Nature Park; 8 Mar. 2024; Y. Kamimura leg.; Hand collection (day); ZRC_ENT00064417. • 1 ♂; same data as for ZRC_ENT00064417; ZRC_ENT00064418. • 1 ♀; same data as for ZRC_ENT00064417; ZRC_ENT00064419. • 1 ♀; same data as for ZRC_ENT00064417; ZRC_ENT00064420. • 1 ♀; same data as for ZRC_ENT00064417; ZRC_ENT00064421. • 1 ♀; same data as for ZRC_ENT00064417; ZRC_ENT00064422. • 1 ♂; same collection data as for ZRC_ENT00064417; 12 Mar. 2024; ZRC_ENT00064429. • 1 ♀; same data as for ZRC_ENT00064429; ZRC_ENT00064430. • 1 ♀; same data as for ZRC_ENT00064429; ZRC_ENT00064431. • 1 ♀; same data as for ZRC_ENT00064429; ZRC_ENT00064432. • 1 ♀; same data as for ZRC_ENT00064429; ZRC_ENT00064433.</p></tp:treatment-sec><tp:treatment-sec sec-type="Distribution"><title>Distribution.</title><p>India, Sri Lanka, Bhutan, Myanmar, China (Yunnan), Laos, Thailand, Vietnam, Peninsular Malaysia, Borneo, Sumatra, Java, Simalur, Sumba, Philippines (Palawan, Mindanao, Luzon), Taiwan, Bismarck Island, Singapore (new record).</p></tp:treatment-sec><ref-list><ref id="B56"><mixed-citation xmlns:xlink="http://www.w3.org/1999/xlink" xlink:type="simple">de Bormans A, Krauss H (1900) <tp:taxon-name><tp:taxon-name-part taxon-name-part-type="family">Forficulidae</tp:taxon-name-part></tp:taxon-name> und <tp:taxon-name><tp:taxon-name-part taxon-name-part-type="family">Hemimeridae</tp:taxon-name-part></tp:taxon-name>. In: Das Tierreich, 11. Verlag von R. Friedländer und Sohn, Berlin, 142 pp. <ext-link xlink:href="10.5962/bhl.title.69336" ext-link-type="doi" xlink:type="simple">https://doi.org/10.5962/bhl.title.69336</ext-link></mixed-citation></ref><ref id="B39"><mixed-citation xmlns:xlink="http://www.w3.org/1999/xlink" xlink:type="simple">Burr M (1911c) Contribution to our knowledge of Indian earwigs. Journal and proceedings of the Asiatic Society of Bengal 7: 771–800.</mixed-citation></ref><ref id="B13"><mixed-citation xmlns:xlink="http://www.w3.org/1999/xlink" xlink:type="simple">Borelli A (1926b) Dermatteri delle Isole Filippine. Res biologicae 1(1): 61–79. <ext-link xlink:href="10.5281/zenodo.16522749" ext-link-type="doi" xlink:type="simple">https://doi.org/10.5281/zenodo.16522749</ext-link></mixed-citation></ref><ref id="B90"><mixed-citation xmlns:xlink="http://www.w3.org/1999/xlink" xlink:type="simple">Hebard M (1927) Studies in Sumatran <tp:taxon-name><tp:taxon-name-part taxon-name-part-type="order">Dermaptera</tp:taxon-name-part></tp:taxon-name>. Proceedings of the Academy of Natural Sciences of Philadelphia 79: 23–48.</mixed-citation></ref><ref id="B146"><mixed-citation xmlns:xlink="http://www.w3.org/1999/xlink" xlink:type="simple">Sakai S (1970b) Dermapterorum Catalogus Praeliminaris. II. A basic survey for numerical taxonomy of the <tp:taxon-name><tp:taxon-name-part taxon-name-part-type="family">Labiidae</tp:taxon-name-part></tp:taxon-name>, the <tp:taxon-name><tp:taxon-name-part taxon-name-part-type="order">Dermaptera</tp:taxon-name-part></tp:taxon-name> of the World. Daito Bunka University, Tokyo, 177 pp.</mixed-citation></ref><ref id="B167"><mixed-citation xmlns:xlink="http://www.w3.org/1999/xlink" xlink:type="simple">Srivastava GK (1976) Catalogue of the Oriental <tp:taxon-name><tp:taxon-name-part taxon-name-part-type="order">Dermaptera</tp:taxon-name-part></tp:taxon-name>. Records of the Zoological Survey of India, Occasional Paper 2: 1–94.</mixed-citation></ref></ref-list></tp:taxon-treatment>
