# Supplementary material for: Annotated checklist of Dermaptera and Zoraptera (Insecta) of Singapore, with redescriptions of several species
Source: Zookeys. 2026 Apr 3;1276:1–47. doi: 10.3897/zookeys.1276.183701 (PMC13069393; doi:10.3897/zookeys.1276.183701)
Supplement: XML Treatment for Marava arachidis [file zookeys.1276.183701-treatment28.xml]

<!DOCTYPE tp:taxon-treatment
  PUBLIC "-//TaxonX//DTD Taxonomic Treatment Publishing DTD v0 20100105//EN" "tax-treatment-NSO.dtd">
<tp:taxon-treatment xmlns:tp="http://www.plazi.org/taxpub"><tp:treatment-meta><kwd-group><label>Taxon classification</label><kwd>
                <named-content content-type="kingdom">Animalia</named-content>
              </kwd><kwd>
                <named-content content-type="order">Dermaptera</named-content>
              </kwd><kwd>
                <named-content content-type="family">Spongiphoridae</named-content>
              </kwd></kwd-group><mixed-citation publication-type="journal"><person-group><name><surname>Kamimura</surname><given-names>Yoshitaka</given-names></name><name><surname>Cheah</surname><given-names>Shen</given-names></name><name><surname>Wang</surname><given-names>Wendy Yanling</given-names></name><name><surname>Lam</surname><given-names>Weng Ngai</given-names></name></person-group><article-title>Annotated checklist of <tp:taxon-name><tp:taxon-name-part taxon-name-part-type="order" reg="Dermaptera">Dermaptera</tp:taxon-name-part></tp:taxon-name> and <tp:taxon-name><tp:taxon-name-part taxon-name-part-type="order" reg="Zoraptera">Zoraptera</tp:taxon-name-part></tp:taxon-name> (<tp:taxon-name><tp:taxon-name-part taxon-name-part-type="class" reg="Insecta">Insecta</tp:taxon-name-part></tp:taxon-name>) of Singapore, with redescriptions of several species</article-title><source>Zookeys</source><day>03</day><month>04</month><year>2026</year><volume>1276</volume><fpage>1</fpage><lpage>47</lpage><pub-id pub-id-type="doi">10.3897/zookeys.1276.183701</pub-id></mixed-citation></tp:treatment-meta><tp:nomenclature><tp:taxon-name><object-id xmlns:xlink="http://www.w3.org/1999/xlink" content-type="arpha" xlink:type="simple">7FC1F75C-D7D2-5C20-A2E4-DBDD19DB1A34</object-id>
                    		<tp:taxon-name-part taxon-name-part-type="genus" reg="Marava">Marava</tp:taxon-name-part> <tp:taxon-name-part taxon-name-part-type="species" reg="arachidis">arachidis</tp:taxon-name-part>
                    	</tp:taxon-name><tp:taxon-authority>(Yersin, 1860)</tp:taxon-authority><tp:nomenclature-citation-list><tp:nomenclature-citation><tp:taxon-name><tp:taxon-name-part taxon-name-part-type="genus" reg="Forficula">Forficula</tp:taxon-name-part> <tp:taxon-name-part taxon-name-part-type="species" reg="arachidis">arachidis</tp:taxon-name-part></tp:taxon-name><comment> Yersin, 1860: 509, pl. 10 figs 33–35 (France).</comment></tp:nomenclature-citation><tp:nomenclature-citation><tp:taxon-name><tp:taxon-name-part taxon-name-part-type="genus" reg="Forficula">Forficula</tp:taxon-name-part> <tp:taxon-name-part taxon-name-part-type="species" reg="nigripennis">nigripennis</tp:taxon-name-part></tp:taxon-name><comment> Motschulsky, 1863: 1 (Montagnes de Nura-Ellia, Ceylan [= Sri Lanka]).</comment></tp:nomenclature-citation><tp:nomenclature-citation><tp:taxon-name><tp:taxon-name-part taxon-name-part-type="genus" reg="Forficula">Forficula</tp:taxon-name-part> <tp:taxon-name-part taxon-name-part-type="species" reg="wallacei">wallacei</tp:taxon-name-part></tp:taxon-name><comment> Dohrn, 1865: 88 (New Guinea).</comment></tp:nomenclature-citation><tp:nomenclature-citation><tp:taxon-name><tp:taxon-name-part taxon-name-part-type="genus" reg="Forficula">Forficula</tp:taxon-name-part> (<tp:taxon-name-part taxon-name-part-type="subgenus" reg="Apterygida">Apterygida</tp:taxon-name-part>) <tp:taxon-name-part taxon-name-part-type="species" reg="gravidula">gravidula</tp:taxon-name-part></tp:taxon-name><comment> Gerstaecker, 1873: 50, pl. 3 fig. 9 (Mombas, Ost-Africa [= Mombasa, East Africa (Kenya)]).</comment></tp:nomenclature-citation><tp:nomenclature-citation><tp:taxon-name><tp:taxon-name-part taxon-name-part-type="genus" reg="Labia">Labia</tp:taxon-name-part> <tp:taxon-name-part taxon-name-part-type="species" reg="brunnea">brunnea</tp:taxon-name-part></tp:taxon-name><comment> Scudder, 1876b: 264 (Cuba).</comment></tp:nomenclature-citation><tp:nomenclature-citation><tp:taxon-name><tp:taxon-name-part taxon-name-part-type="genus" reg="Labia">Labia</tp:taxon-name-part> <tp:taxon-name-part taxon-name-part-type="species" reg="grandis">grandis</tp:taxon-name-part></tp:taxon-name><comment> Dubrony, 1879a: 366, figs (Somerset, Australia).</comment></tp:nomenclature-citation><tp:nomenclature-citation><tp:taxon-name><tp:taxon-name-part taxon-name-part-type="genus" reg="Chelidula">Chelidula</tp:taxon-name-part> <tp:taxon-name-part taxon-name-part-type="species" reg="arachidis">arachidis</tp:taxon-name-part></tp:taxon-name><comment>: <xref ref-type="bibr" rid="B79">Finot 1890</xref>: 70.</comment></tp:nomenclature-citation><tp:nomenclature-citation><tp:taxon-name><tp:taxon-name-part taxon-name-part-type="genus" reg="Sphingolabis">Sphingolabis</tp:taxon-name-part> <tp:taxon-name-part taxon-name-part-type="species" reg="arachidis">arachidis</tp:taxon-name-part></tp:taxon-name><comment>: <xref ref-type="bibr" rid="B54">de Bormans 1894</xref>: 406.</comment></tp:nomenclature-citation><tp:nomenclature-citation><tp:taxon-name><tp:taxon-name-part taxon-name-part-type="genus" reg="Apterygida">Apterygida</tp:taxon-name-part> <tp:taxon-name-part taxon-name-part-type="species" reg="arachidis">arachidis</tp:taxon-name-part></tp:taxon-name><comment>: de Bormans &amp; Krauss, 1900: 117.</comment></tp:nomenclature-citation><tp:nomenclature-citation><tp:taxon-name><tp:taxon-name-part taxon-name-part-type="genus" reg="Prolabia">Prolabia</tp:taxon-name-part> <tp:taxon-name-part taxon-name-part-type="species" reg="arachidis">arachidis</tp:taxon-name-part></tp:taxon-name><comment>: <xref ref-type="bibr" rid="B37">Burr 1911a</xref>: 60.</comment></tp:nomenclature-citation><tp:nomenclature-citation><tp:taxon-name><tp:taxon-name-part taxon-name-part-type="genus" reg="Marava">Marava</tp:taxon-name-part> <tp:taxon-name-part taxon-name-part-type="species" reg="grandis">grandis</tp:taxon-name-part></tp:taxon-name><comment>: <xref ref-type="bibr" rid="B37">Burr 1911a</xref>: 60.</comment></tp:nomenclature-citation><tp:nomenclature-citation><tp:taxon-name><tp:taxon-name-part taxon-name-part-type="genus" reg="Prolabia">Prolabia</tp:taxon-name-part> <tp:taxon-name-part taxon-name-part-type="species" reg="ascensionis">ascensionis</tp:taxon-name-part></tp:taxon-name><comment> Hebard, 1917a: 243, pl. 16, figs 8, 9 (Ascension Island, South Atlantic).</comment></tp:nomenclature-citation><tp:nomenclature-citation><tp:taxon-name><tp:taxon-name-part taxon-name-part-type="genus" reg="Marava">Marava</tp:taxon-name-part> <tp:taxon-name-part taxon-name-part-type="species" reg="arachidis">arachidis</tp:taxon-name-part></tp:taxon-name><comment>: Hincks, 1954: 162.</comment></tp:nomenclature-citation><tp:nomenclature-citation><tp:taxon-name><tp:taxon-name-part taxon-name-part-type="genus" reg="Marava">Marava</tp:taxon-name-part> <tp:taxon-name-part taxon-name-part-type="species" reg="ascensionis">ascensionis</tp:taxon-name-part></tp:taxon-name><comment>: <xref ref-type="bibr" rid="B146">Sakai 1970b</xref>: 173.</comment></tp:nomenclature-citation><tp:nomenclature-citation><tp:taxon-name><tp:taxon-name-part taxon-name-part-type="genus" reg="Marava">Marava</tp:taxon-name-part> <tp:taxon-name-part taxon-name-part-type="species" reg="wallacei">wallacei</tp:taxon-name-part></tp:taxon-name><comment>: <xref ref-type="bibr" rid="B184">Steinmann 1983</xref>: 49.</comment></tp:nomenclature-citation></tp:nomenclature-citation-list></tp:nomenclature><tp:treatment-sec sec-type="Specimens examined"><title>Specimens examined.</title><p><bold><abbrev xmlns:xlink="http://www.w3.org/1999/xlink" xlink:title="Zoological Reference Collection, Lee Kong Chian Natural History Museum, National University of Singapore, Singapore" xlink:type="simple">ZRC</abbrev></bold> • 1 ♂; Linden Drive Kampong; 9 Mar. 1975; D.H. Murphy leg.; ZRC_DER_0000159.</p></tp:treatment-sec><tp:treatment-sec sec-type="Distribution"><title>Distribution.</title><p>Almost all faunal regions. New record to Singapore.</p></tp:treatment-sec><ref-list><ref id="B79"><mixed-citation xmlns:xlink="http://www.w3.org/1999/xlink" xlink:type="simple">Finot A (1890) Faune de la France. Insectes Orthoptères. Thysanoures et Orthoptères proprement dits. Deyrolle, Paris, 318 pp. [+ 13 pls] <ext-link xlink:href="10.5962/bhl.title.8134" ext-link-type="doi" xlink:type="simple">https://doi.org/10.5962/bhl.title.8134</ext-link></mixed-citation></ref><ref id="B54"><mixed-citation xmlns:xlink="http://www.w3.org/1999/xlink" xlink:type="simple">de Bormans A (1894) Viaggio di Leorardo Fea in Birmania e regioni vicine: LXI. Dermaptères. Annali del Musco Civico di Storia Naturale di Genova 34: 371–409.</mixed-citation></ref><ref id="B37"><mixed-citation xmlns:xlink="http://www.w3.org/1999/xlink" xlink:type="simple">Burr M (1911a) Vorlaüfige Revision der Labiiden. Deutsche Entomologische National-Bibliothek 2(8): 58–61.</mixed-citation></ref><ref id="B146"><mixed-citation xmlns:xlink="http://www.w3.org/1999/xlink" xlink:type="simple">Sakai S (1970b) Dermapterorum Catalogus Praeliminaris. II. A basic survey for numerical taxonomy of the <tp:taxon-name><tp:taxon-name-part taxon-name-part-type="family">Labiidae</tp:taxon-name-part></tp:taxon-name>, the <tp:taxon-name><tp:taxon-name-part taxon-name-part-type="order">Dermaptera</tp:taxon-name-part></tp:taxon-name> of the World. Daito Bunka University, Tokyo, 177 pp.</mixed-citation></ref><ref id="B184"><mixed-citation xmlns:xlink="http://www.w3.org/1999/xlink" xlink:type="simple">Steinmann H (1983) The survey of the <tp:taxon-name><tp:taxon-name-part taxon-name-part-type="order">Dermaptera</tp:taxon-name-part></tp:taxon-name> material in the Staatliches Museum für Tierkunde, Dresden. Part II. <tp:taxon-name><tp:taxon-name-part taxon-name-part-type="nanorder">Eudermaptera</tp:taxon-name-part></tp:taxon-name>. Reichenbachia, Dresden 2l: 45–59.</mixed-citation></ref></ref-list></tp:taxon-treatment>
