# Supplementary material for: Annotated checklist of Dermaptera and Zoraptera (Insecta) of Singapore, with redescriptions of several species
Source: Zookeys. 2026 Apr 3;1276:1–47. doi: 10.3897/zookeys.1276.183701 (PMC13069393; doi:10.3897/zookeys.1276.183701)
Supplement: XML Treatment for Chelisoches morio [file zookeys.1276.183701-treatment29.xml]

<!DOCTYPE tp:taxon-treatment
  PUBLIC "-//TaxonX//DTD Taxonomic Treatment Publishing DTD v0 20100105//EN" "tax-treatment-NSO.dtd">
<tp:taxon-treatment xmlns:tp="http://www.plazi.org/taxpub"><tp:treatment-meta><kwd-group><label>Taxon classification</label><kwd>
                <named-content content-type="kingdom">Animalia</named-content>
              </kwd><kwd>
                <named-content content-type="order">Dermaptera</named-content>
              </kwd><kwd>
                <named-content content-type="family">Chelisochidae</named-content>
              </kwd></kwd-group><mixed-citation publication-type="journal"><person-group><name><surname>Kamimura</surname><given-names>Yoshitaka</given-names></name><name><surname>Cheah</surname><given-names>Shen</given-names></name><name><surname>Wang</surname><given-names>Wendy Yanling</given-names></name><name><surname>Lam</surname><given-names>Weng Ngai</given-names></name></person-group><article-title>Annotated checklist of <tp:taxon-name><tp:taxon-name-part taxon-name-part-type="order" reg="Dermaptera">Dermaptera</tp:taxon-name-part></tp:taxon-name> and <tp:taxon-name><tp:taxon-name-part taxon-name-part-type="order" reg="Zoraptera">Zoraptera</tp:taxon-name-part></tp:taxon-name> (<tp:taxon-name><tp:taxon-name-part taxon-name-part-type="class" reg="Insecta">Insecta</tp:taxon-name-part></tp:taxon-name>) of Singapore, with redescriptions of several species</article-title><source>Zookeys</source><day>03</day><month>04</month><year>2026</year><volume>1276</volume><fpage>1</fpage><lpage>47</lpage><pub-id pub-id-type="doi">10.3897/zookeys.1276.183701</pub-id></mixed-citation></tp:treatment-meta><tp:nomenclature><tp:taxon-name><object-id xmlns:xlink="http://www.w3.org/1999/xlink" content-type="arpha" xlink:type="simple">A185C667-CA7A-5E28-8B3D-5DA350FA047C</object-id>
                    		<tp:taxon-name-part taxon-name-part-type="genus" reg="Chelisoches">Chelisoches</tp:taxon-name-part> <tp:taxon-name-part taxon-name-part-type="species" reg="morio">morio</tp:taxon-name-part>
                    	</tp:taxon-name><tp:taxon-authority>(Fabricius, 1775)</tp:taxon-authority><tp:nomenclature-citation-list><tp:nomenclature-citation><tp:taxon-name><tp:taxon-name-part taxon-name-part-type="genus" reg="Forficula">Forficula</tp:taxon-name-part> <tp:taxon-name-part taxon-name-part-type="species" reg="morio">morio</tp:taxon-name-part></tp:taxon-name><comment> Fabricius, 1775: 270 (Tahiti).</comment></tp:nomenclature-citation><tp:nomenclature-citation><tp:taxon-name><tp:taxon-name-part taxon-name-part-type="genus" reg="Lobophora">Lobophora</tp:taxon-name-part> <tp:taxon-name-part taxon-name-part-type="species" reg="rufitarsis">rufitarsis</tp:taxon-name-part></tp:taxon-name><comment> Audinet-Serville, 1839: 33 (Java).</comment></tp:nomenclature-citation><tp:nomenclature-citation><tp:taxon-name><tp:taxon-name-part taxon-name-part-type="genus" reg="Forficula">Forficula</tp:taxon-name-part> (<tp:taxon-name-part taxon-name-part-type="subgenus" reg="Psalidophora">Psalidophora</tp:taxon-name-part>) <tp:taxon-name-part taxon-name-part-type="species" reg="albomarginata">albomarginata</tp:taxon-name-part></tp:taxon-name><comment> de Haan, 1842: 241 (Batang Singalang [Singgalang, West Sumatra]).</comment></tp:nomenclature-citation><tp:nomenclature-citation><tp:taxon-name><tp:taxon-name-part taxon-name-part-type="genus" reg="Forficula">Forficula</tp:taxon-name-part> <tp:taxon-name-part taxon-name-part-type="species" reg="tasmanica">tasmanica</tp:taxon-name-part></tp:taxon-name><comment> Blanchard, 1853: 350, pl. 1 fig. 2 (Tasmania).</comment></tp:nomenclature-citation><tp:nomenclature-citation><tp:taxon-name><tp:taxon-name-part taxon-name-part-type="genus" reg="Lobophora">Lobophora</tp:taxon-name-part> <tp:taxon-name-part taxon-name-part-type="species" reg="nigro">nigro-nitens</tp:taxon-name-part></tp:taxon-name><comment> Stål, 1860: 305 (Java).</comment></tp:nomenclature-citation><tp:nomenclature-citation><tp:taxon-name><tp:taxon-name-part taxon-name-part-type="genus" reg="Lobophora">Lobophora</tp:taxon-name-part> <tp:taxon-name-part taxon-name-part-type="species" reg="cincticornis">cincticornis</tp:taxon-name-part></tp:taxon-name><comment> Stål, 1860: 305 (Mauritius).</comment></tp:nomenclature-citation><tp:nomenclature-citation><tp:taxon-name><tp:taxon-name-part taxon-name-part-type="genus" reg="Lobophora">Lobophora</tp:taxon-name-part> <tp:taxon-name-part taxon-name-part-type="species" reg="tartarea">tartarea</tp:taxon-name-part></tp:taxon-name><comment> Stål, 1860: 305 (Taiti [=Tahiti]).</comment></tp:nomenclature-citation><tp:nomenclature-citation><tp:taxon-name><tp:taxon-name-part taxon-name-part-type="genus" reg="Lobophora">Lobophora</tp:taxon-name-part> <tp:taxon-name-part taxon-name-part-type="species" reg="morio">morio</tp:taxon-name-part></tp:taxon-name><comment>: Dohrn, 1865: 71.</comment></tp:nomenclature-citation><tp:nomenclature-citation><tp:taxon-name><tp:taxon-name-part taxon-name-part-type="genus" reg="Chelisoches">Chelisoches</tp:taxon-name-part> <tp:taxon-name-part taxon-name-part-type="species" reg="comprimens">comprimens</tp:taxon-name-part></tp:taxon-name><comment> Scudder, 1876a: 252 (Africa).</comment></tp:nomenclature-citation><tp:nomenclature-citation><tp:taxon-name><tp:taxon-name-part taxon-name-part-type="genus" reg="Labidura">Labidura</tp:taxon-name-part> <tp:taxon-name-part taxon-name-part-type="species" reg="nigricornis">nigricornis</tp:taxon-name-part></tp:taxon-name><comment> Kirby, 1888: 546 (Christmas Island).</comment></tp:nomenclature-citation><tp:nomenclature-citation><tp:taxon-name><tp:taxon-name-part taxon-name-part-type="genus" reg="Chelisoches">Chelisoches</tp:taxon-name-part> <tp:taxon-name-part taxon-name-part-type="species" reg="morio">morio</tp:taxon-name-part></tp:taxon-name><comment>: <xref ref-type="bibr" rid="B53">de Bormans 1888</xref>: 440.</comment></tp:nomenclature-citation><tp:nomenclature-citation><tp:taxon-name><tp:taxon-name-part taxon-name-part-type="genus" reg="Sphingolabis">Sphingolabis</tp:taxon-name-part> <tp:taxon-name-part taxon-name-part-type="species" reg="insularis">insularis</tp:taxon-name-part></tp:taxon-name><comment> Kirby, 1900 in <xref ref-type="bibr" rid="B61">Distant (1900)</xref>: 13, pl. 1 fig. 3 (Pemba Island).</comment></tp:nomenclature-citation><tp:nomenclature-citation><tp:taxon-name><tp:taxon-name-part taxon-name-part-type="genus" reg="Chelisoches">Chelisoches</tp:taxon-name-part> <tp:taxon-name-part taxon-name-part-type="species" reg="rufitarsis">rufitarsis</tp:taxon-name-part></tp:taxon-name><comment>: <xref ref-type="bibr" rid="B112">Kirby 1904</xref>: 33.</comment></tp:nomenclature-citation><tp:nomenclature-citation><tp:taxon-name><tp:taxon-name-part taxon-name-part-type="genus" reg="Chelisoches">Chelisoches</tp:taxon-name-part> <tp:taxon-name-part taxon-name-part-type="species" reg="cincticollis">cincticollis</tp:taxon-name-part></tp:taxon-name><comment>: <xref ref-type="bibr" rid="B112">Kirby 1904</xref>: 33.</comment></tp:nomenclature-citation><tp:nomenclature-citation><tp:taxon-name><tp:taxon-name-part taxon-name-part-type="genus" reg="Chelisoches">Chelisoches</tp:taxon-name-part> <tp:taxon-name-part taxon-name-part-type="species" reg="albomarginatus">albomarginatus</tp:taxon-name-part></tp:taxon-name><comment>: <xref ref-type="bibr" rid="B112">Kirby 1904</xref>: 34.</comment></tp:nomenclature-citation><tp:nomenclature-citation><tp:taxon-name><tp:taxon-name-part taxon-name-part-type="genus" reg="Chelisoches">Chelisoches</tp:taxon-name-part> <tp:taxon-name-part taxon-name-part-type="species" reg="nigricornis">nigricornis</tp:taxon-name-part></tp:taxon-name><comment>: <xref ref-type="bibr" rid="B112">Kirby 1904</xref>: 34.</comment></tp:nomenclature-citation><tp:nomenclature-citation><tp:taxon-name><tp:taxon-name-part taxon-name-part-type="genus" reg="Chelisoches">Chelisoches</tp:taxon-name-part> <tp:taxon-name-part taxon-name-part-type="species" reg="tasmanicus">tasmanicus</tp:taxon-name-part></tp:taxon-name><comment>: <xref ref-type="bibr" rid="B112">Kirby 1904</xref>: 35.</comment></tp:nomenclature-citation><tp:nomenclature-citation><tp:taxon-name><tp:taxon-name-part taxon-name-part-type="genus" reg="Chelisoches">Chelisoches</tp:taxon-name-part> <tp:taxon-name-part taxon-name-part-type="species" reg="stratioticus">stratioticus</tp:taxon-name-part></tp:taxon-name><comment> Rehn, 1906: 509, fig. 6 (Trong, Lower Siam [= northern part of the Malay Peninsula]).</comment></tp:nomenclature-citation><tp:nomenclature-citation><tp:taxon-name><tp:taxon-name-part taxon-name-part-type="genus" reg="Chelisoches">Chelisoches</tp:taxon-name-part> <tp:taxon-name-part taxon-name-part-type="species" reg="lilyanus">lilyanus</tp:taxon-name-part></tp:taxon-name><comment> Holdhaus, 1909: 541 (Tenasserim, Birma [= Myanmar]).</comment></tp:nomenclature-citation><tp:nomenclature-citation><tp:taxon-name><tp:taxon-name-part taxon-name-part-type="genus" reg="Chelisoches">Chelisoches</tp:taxon-name-part> <tp:taxon-name-part taxon-name-part-type="species" reg="tigris">tigris</tp:taxon-name-part></tp:taxon-name><comment> Burr, 1913a: 143 (Rotung, Abor [= Arunachal Pradesh, India]).</comment></tp:nomenclature-citation><tp:nomenclature-citation><tp:taxon-name><tp:taxon-name-part taxon-name-part-type="genus" reg="Chelisoches">Chelisoches</tp:taxon-name-part> <tp:taxon-name-part taxon-name-part-type="species" reg="imitator">imitator</tp:taxon-name-part></tp:taxon-name><comment> Ramamurthi, 1967: 250 (Lavongai, Bismarck Islands [= Lavongai, Papua New Guinea]).</comment></tp:nomenclature-citation></tp:nomenclature-citation-list></tp:nomenclature><tp:treatment-sec sec-type="Literature"><title>Literature.</title><p>Kirby (<xref ref-type="bibr" rid="B112">1904</xref>: 33) as <italic><tp:taxon-name><tp:taxon-name-part taxon-name-part-type="genus" reg="Chelisoches">Chelisoches</tp:taxon-name-part> <tp:taxon-name-part taxon-name-part-type="species" reg="rufitarsis">rufitarsis</tp:taxon-name-part></tp:taxon-name></italic>.</p></tp:treatment-sec><tp:treatment-sec sec-type="Specimens examined"><title>Specimens examined.</title><p><bold><abbrev xmlns:xlink="http://www.w3.org/1999/xlink" xlink:title="Zoological Reference Collection, Lee Kong Chian Natural History Museum, National University of Singapore, Singapore" xlink:type="simple">ZRC</abbrev></bold> • 1 nymph; Bukit Batok, House, GP; 15 Aug. 2000; NUS DBS students leg.; In house; ZRC_DER_0000058. • 1 ♂; Bukit Timah Hindhede Drive; 19 Dec. 1988; H.K. Lua leg.; ZRC_DER_0000076. • 1 ♂; 1980; ZRC_DER_0000093. • 1 nymph; Telok Blangah; 7 Jan. 1977; K.<italic>T. leg</italic>.; House wall; ZRC_DER_0000118. • 1 nymph; University campus; 13 Jun. 1976; D.H. Murphy leg.; On male flowers of oil palm; ZRC_DER_0000119. • 1 ♀; University campus; 15 Jun. 1976; D.H. Murphy leg.; On flower of <italic><tp:taxon-name><tp:taxon-name-part taxon-name-part-type="genus" reg="Baccaurea">Baccaurea</tp:taxon-name-part></tp:taxon-name></italic>; ZRC_DER_0000120.</p></tp:treatment-sec><tp:treatment-sec sec-type="Distribution"><title>Distribution.</title><p>Circum-tropical cosmopolitan.</p></tp:treatment-sec><ref-list><ref id="B53"><mixed-citation xmlns:xlink="http://www.w3.org/1999/xlink" xlink:type="simple">de Bormans A (1888) Viaggio di Leonardo Fea in Birmania e Regioni Vicine. VII. Dermaptères. Annali del Museo Civico di Storia Naturale di Genova (Serie 2) 26: 431–448.</mixed-citation></ref><ref id="B61"><mixed-citation xmlns:xlink="http://www.w3.org/1999/xlink" xlink:type="simple">Distant W (1900) <tp:taxon-name><tp:taxon-name-part taxon-name-part-type="class">Insecta</tp:taxon-name-part></tp:taxon-name> Transvaaliensia a contribution to a knowledge of the Entomology of South Africa Part I. <tp:taxon-name><tp:taxon-name-part taxon-name-part-type="order">Orthoptera</tp:taxon-name-part></tp:taxon-name>, 24 pp. [+ 27 pls] <ext-link xlink:href="10.5962/bhl.title.14151" ext-link-type="doi" xlink:type="simple">https://doi.org/10.5962/bhl.title.14151</ext-link></mixed-citation></ref><ref id="B112"><mixed-citation xmlns:xlink="http://www.w3.org/1999/xlink" xlink:type="simple">Kirby WF (1904) <tp:taxon-name><tp:taxon-name-part taxon-name-part-type="order">Dermaptera</tp:taxon-name-part></tp:taxon-name>. A synonymic catalogue of <tp:taxon-name><tp:taxon-name-part taxon-name-part-type="order">Orthoptera</tp:taxon-name-part></tp:taxon-name>. Taylor and Francis London 1: 1–59. <ext-link xlink:href="10.5962/bhl.title.6745" ext-link-type="doi" xlink:type="simple">https://doi.org/10.5962/bhl.title.6745</ext-link></mixed-citation></ref></ref-list></tp:taxon-treatment>
