# Supplementary material for: Annotated checklist of Dermaptera and Zoraptera (Insecta) of Singapore, with redescriptions of several species
Source: Zookeys. 2026 Apr 3;1276:1–47. doi: 10.3897/zookeys.1276.183701 (PMC13069393; doi:10.3897/zookeys.1276.183701)
Supplement: XML Treatment for Proreus simulans [file zookeys.1276.183701-treatment30.xml]

<!DOCTYPE tp:taxon-treatment
  PUBLIC "-//TaxonX//DTD Taxonomic Treatment Publishing DTD v0 20100105//EN" "tax-treatment-NSO.dtd">
<tp:taxon-treatment xmlns:tp="http://www.plazi.org/taxpub"><tp:treatment-meta><kwd-group><label>Taxon classification</label><kwd>
                <named-content content-type="kingdom">Animalia</named-content>
              </kwd><kwd>
                <named-content content-type="order">Dermaptera</named-content>
              </kwd><kwd>
                <named-content content-type="family">Chelisochidae</named-content>
              </kwd></kwd-group><mixed-citation publication-type="journal"><person-group><name><surname>Kamimura</surname><given-names>Yoshitaka</given-names></name><name><surname>Cheah</surname><given-names>Shen</given-names></name><name><surname>Wang</surname><given-names>Wendy Yanling</given-names></name><name><surname>Lam</surname><given-names>Weng Ngai</given-names></name></person-group><article-title>Annotated checklist of <tp:taxon-name><tp:taxon-name-part taxon-name-part-type="order" reg="Dermaptera">Dermaptera</tp:taxon-name-part></tp:taxon-name> and <tp:taxon-name><tp:taxon-name-part taxon-name-part-type="order" reg="Zoraptera">Zoraptera</tp:taxon-name-part></tp:taxon-name> (<tp:taxon-name><tp:taxon-name-part taxon-name-part-type="class" reg="Insecta">Insecta</tp:taxon-name-part></tp:taxon-name>) of Singapore, with redescriptions of several species</article-title><source>Zookeys</source><day>03</day><month>04</month><year>2026</year><volume>1276</volume><fpage>1</fpage><lpage>47</lpage><pub-id pub-id-type="doi">10.3897/zookeys.1276.183701</pub-id></mixed-citation></tp:treatment-meta><tp:nomenclature><tp:taxon-name><object-id xmlns:xlink="http://www.w3.org/1999/xlink" content-type="arpha" xlink:type="simple">82E0415B-68EB-52A8-82E9-2D80EB4E10A2</object-id>
                    		<tp:taxon-name-part taxon-name-part-type="genus" reg="Proreus">Proreus</tp:taxon-name-part> <tp:taxon-name-part taxon-name-part-type="species" reg="simulans">simulans</tp:taxon-name-part>
                    	</tp:taxon-name><tp:taxon-authority>(Stål, 1860)</tp:taxon-authority><tp:nomenclature-citation-list><tp:nomenclature-citation><tp:taxon-name><tp:taxon-name-part taxon-name-part-type="genus" reg="Forficula">Forficula</tp:taxon-name-part> <tp:taxon-name-part taxon-name-part-type="species" reg="simulans">simulans</tp:taxon-name-part></tp:taxon-name><comment> Stål, 1860: 302 (Java).</comment></tp:nomenclature-citation><tp:nomenclature-citation><tp:taxon-name><tp:taxon-name-part taxon-name-part-type="genus" reg="Forficula">Forficula</tp:taxon-name-part> <tp:taxon-name-part taxon-name-part-type="species" reg="modesta">modesta</tp:taxon-name-part></tp:taxon-name><comment> Stål, 1860: 302 (Hong Kong).</comment></tp:nomenclature-citation><tp:nomenclature-citation><tp:taxon-name><tp:taxon-name-part taxon-name-part-type="genus" reg="Lobophora">Lobophora</tp:taxon-name-part> <tp:taxon-name-part taxon-name-part-type="species" reg="simulans">simulans</tp:taxon-name-part></tp:taxon-name><comment>: <xref ref-type="bibr" rid="B66">Dohrn 1865</xref>: 74.</comment></tp:nomenclature-citation><tp:nomenclature-citation><tp:taxon-name><tp:taxon-name-part taxon-name-part-type="genus" reg="Lobophora">Lobophora</tp:taxon-name-part> <tp:taxon-name-part taxon-name-part-type="species" reg="modesta">modesta</tp:taxon-name-part></tp:taxon-name><comment>: <xref ref-type="bibr" rid="B66">Dohrn 1865</xref>: 74.</comment></tp:nomenclature-citation><tp:nomenclature-citation><tp:taxon-name><tp:taxon-name-part taxon-name-part-type="genus" reg="Chelisoches">Chelisoches</tp:taxon-name-part> <tp:taxon-name-part taxon-name-part-type="species" reg="simulans">simulans</tp:taxon-name-part></tp:taxon-name><comment>: <xref ref-type="bibr" rid="B162">Scudder 1876c</xref>: 309.</comment></tp:nomenclature-citation><tp:nomenclature-citation><tp:taxon-name><tp:taxon-name-part taxon-name-part-type="genus" reg="Spongiphora">Spongiphora</tp:taxon-name-part> <tp:taxon-name-part taxon-name-part-type="species" reg="sphinx">sphinx</tp:taxon-name-part></tp:taxon-name><comment> Burr, 1900a: 91 (Kuching, Sarawak [= Borneo]).</comment></tp:nomenclature-citation><tp:nomenclature-citation><tp:taxon-name><tp:taxon-name-part taxon-name-part-type="genus" reg="Spongiphora">Spongiphora</tp:taxon-name-part> <tp:taxon-name-part taxon-name-part-type="species" reg="sphinx">sphinx</tp:taxon-name-part></tp:taxon-name><comment>: <xref ref-type="bibr" rid="B112">Kirby 1904</xref>: 30.</comment></tp:nomenclature-citation><tp:nomenclature-citation><tp:taxon-name><tp:taxon-name-part taxon-name-part-type="genus" reg="Labidurodes">Labidurodes</tp:taxon-name-part> <tp:taxon-name-part taxon-name-part-type="species" reg="formosanus">formosanus</tp:taxon-name-part></tp:taxon-name><comment> Shiraki, 1906: 92, fig. 2 (Formosa [= Taiwan]).</comment></tp:nomenclature-citation><tp:nomenclature-citation><tp:taxon-name><tp:taxon-name-part taxon-name-part-type="genus" reg="Labidurodes">Labidurodes</tp:taxon-name-part> <tp:taxon-name-part taxon-name-part-type="species" reg="okinawaiensis">okinawaiensis</tp:taxon-name-part></tp:taxon-name><comment> Shiraki, 1907: 189 (Okinawa, Japan).</comment></tp:nomenclature-citation><tp:nomenclature-citation><tp:taxon-name><tp:taxon-name-part taxon-name-part-type="genus" reg="Erotesis">Erotesis</tp:taxon-name-part> <tp:taxon-name-part taxon-name-part-type="species" reg="sphinx">sphinx</tp:taxon-name-part></tp:taxon-name><comment>: <xref ref-type="bibr" rid="B35">Burr 1910b</xref>: 114.</comment></tp:nomenclature-citation><tp:nomenclature-citation><tp:taxon-name><tp:taxon-name-part taxon-name-part-type="genus" reg="Proreus">Proreus</tp:taxon-name-part> <tp:taxon-name-part taxon-name-part-type="species" reg="simulans">simulans</tp:taxon-name-part></tp:taxon-name><comment>: <xref ref-type="bibr" rid="B35">Burr 1910b</xref>: 137.</comment></tp:nomenclature-citation><tp:nomenclature-citation><tp:taxon-name><tp:taxon-name-part taxon-name-part-type="genus" reg="Proreus">Proreus</tp:taxon-name-part> <tp:taxon-name-part taxon-name-part-type="species" reg="simulans">simulans</tp:taxon-name-part> <tp:taxon-name-part taxon-name-part-type="infraspecific-rank">var.</tp:taxon-name-part> <tp:taxon-name-part taxon-name-part-type="variety" reg="modestus">modestus</tp:taxon-name-part></tp:taxon-name><comment>: <xref ref-type="bibr" rid="B14">Borelli 1926c</xref>: 267.</comment></tp:nomenclature-citation></tp:nomenclature-citation-list></tp:nomenclature><tp:treatment-sec sec-type="Specimens examined"><title>Specimens examined.</title><p><bold><abbrev xmlns:xlink="http://www.w3.org/1999/xlink" xlink:title="Zoological Reference Collection, Lee Kong Chian Natural History Museum, National University of Singapore, Singapore" xlink:type="simple">ZRC</abbrev></bold> • 1 ♀; 1992; ZRC_DER_0000029. • 1 ♀; Ulu Sembawang; 23 Jan. 1976; D. Bina leg.; Sugar cane; ZRC_DER_0000103. • 1 ♀; same data as for ZRC_DER_0000103; ZRC_DER_0000104. • 1 ♂; Bukit Panjang; 19 Jan. 1976; D.H. Murphy leg.; Sugar cane; ZRC_DER_0000105. • 1 ♂; Bukit Panjang; 11 Jan. 1977; H.M.W. leg.; Sugar cane plantation; ZRC_DER_0000112.</p></tp:treatment-sec><tp:treatment-sec sec-type="Distribution"><title>Distribution.</title><p>Widely distributed in Indomalayan region. New record to Singapore.</p></tp:treatment-sec><ref-list><ref id="B66"><mixed-citation xmlns:xlink="http://www.w3.org/1999/xlink" xlink:type="simple">Dohrn H (1865) Versuch einer Monographie der Dermapteran. Stettiner entomologische zeitung 26: 68–99.</mixed-citation></ref><ref id="B162"><mixed-citation xmlns:xlink="http://www.w3.org/1999/xlink" xlink:type="simple">Scudder SH (1876c) Critical and historical notes on Forficulariae, including descriptions of new generic forms, and an alphabetical synonymic list of the described species. Proceedings of the Boston Society of Natural History 18: 287–332.</mixed-citation></ref><ref id="B112"><mixed-citation xmlns:xlink="http://www.w3.org/1999/xlink" xlink:type="simple">Kirby WF (1904) <tp:taxon-name><tp:taxon-name-part taxon-name-part-type="order">Dermaptera</tp:taxon-name-part></tp:taxon-name>. A synonymic catalogue of <tp:taxon-name><tp:taxon-name-part taxon-name-part-type="order">Orthoptera</tp:taxon-name-part></tp:taxon-name>. Taylor and Francis London 1: 1–59. <ext-link xlink:href="10.5962/bhl.title.6745" ext-link-type="doi" xlink:type="simple">https://doi.org/10.5962/bhl.title.6745</ext-link></mixed-citation></ref><ref id="B35"><mixed-citation xmlns:xlink="http://www.w3.org/1999/xlink" xlink:type="simple">Burr M (1910b) <tp:taxon-name><tp:taxon-name-part taxon-name-part-type="order">Dermaptera</tp:taxon-name-part></tp:taxon-name>–Fauna of British India, including Ceylon and Burma. Taylor and Franis, London, UK, 217 pp. [+ 10 pls] <ext-link xlink:href="10.5962/bhl.title.100789" ext-link-type="doi" xlink:type="simple">https://doi.org/10.5962/bhl.title.100789</ext-link></mixed-citation></ref><ref id="B14"><mixed-citation xmlns:xlink="http://www.w3.org/1999/xlink" xlink:type="simple">Borelli A (1926c) Dermaptères de Java, Sumatra et îles Voisines. Treubia 8(3–4): 248–273. <ext-link xlink:href="https://archive.org/details/CFGEDI1926010100819260001/page/248/mode/2up" ext-link-type="uri" xlink:type="simple">https://archive.org/details/CFGEDI1926010100819260001/page/248/mode/2up</ext-link></mixed-citation></ref></ref-list></tp:taxon-treatment>
