# Supplementary material for: Annotated checklist of Dermaptera and Zoraptera (Insecta) of Singapore, with redescriptions of several species
Source: Zookeys. 2026 Apr 3;1276:1–47. doi: 10.3897/zookeys.1276.183701 (PMC13069393; doi:10.3897/zookeys.1276.183701)
Supplement: XML Treatment for Proreus ludekingi [file zookeys.1276.183701-treatment31.xml]

<!DOCTYPE tp:taxon-treatment
  PUBLIC "-//TaxonX//DTD Taxonomic Treatment Publishing DTD v0 20100105//EN" "tax-treatment-NSO.dtd">
<tp:taxon-treatment xmlns:tp="http://www.plazi.org/taxpub"><tp:treatment-meta><kwd-group><label>Taxon classification</label><kwd>
                <named-content content-type="kingdom">Animalia</named-content>
              </kwd><kwd>
                <named-content content-type="order">Dermaptera</named-content>
              </kwd><kwd>
                <named-content content-type="family">Chelisochidae</named-content>
              </kwd></kwd-group><mixed-citation publication-type="journal"><person-group><name><surname>Kamimura</surname><given-names>Yoshitaka</given-names></name><name><surname>Cheah</surname><given-names>Shen</given-names></name><name><surname>Wang</surname><given-names>Wendy Yanling</given-names></name><name><surname>Lam</surname><given-names>Weng Ngai</given-names></name></person-group><article-title>Annotated checklist of <tp:taxon-name><tp:taxon-name-part taxon-name-part-type="order" reg="Dermaptera">Dermaptera</tp:taxon-name-part></tp:taxon-name> and <tp:taxon-name><tp:taxon-name-part taxon-name-part-type="order" reg="Zoraptera">Zoraptera</tp:taxon-name-part></tp:taxon-name> (<tp:taxon-name><tp:taxon-name-part taxon-name-part-type="class" reg="Insecta">Insecta</tp:taxon-name-part></tp:taxon-name>) of Singapore, with redescriptions of several species</article-title><source>Zookeys</source><day>03</day><month>04</month><year>2026</year><volume>1276</volume><fpage>1</fpage><lpage>47</lpage><pub-id pub-id-type="doi">10.3897/zookeys.1276.183701</pub-id></mixed-citation></tp:treatment-meta><tp:nomenclature><tp:taxon-name><object-id xmlns:xlink="http://www.w3.org/1999/xlink" content-type="arpha" xlink:type="simple">78B560FC-5278-5D91-9BDA-6318E91FC43E</object-id>
                    		<tp:taxon-name-part taxon-name-part-type="genus" reg="Proreus">Proreus</tp:taxon-name-part> <tp:taxon-name-part taxon-name-part-type="species" reg="ludekingi">ludekingi</tp:taxon-name-part>
                    	</tp:taxon-name><tp:taxon-authority>(Dohrn, 1865)</tp:taxon-authority><tp:nomenclature-citation-list><tp:nomenclature-citation><tp:taxon-name><tp:taxon-name-part taxon-name-part-type="genus" reg="Lobophora">Lobophora</tp:taxon-name-part> <tp:taxon-name-part taxon-name-part-type="species" reg="ludekingi">ludekingi</tp:taxon-name-part></tp:taxon-name><comment> Dohrn, 1865: 73 (Sumatra).</comment></tp:nomenclature-citation><tp:nomenclature-citation><tp:taxon-name><tp:taxon-name-part taxon-name-part-type="genus" reg="Chelisoches">Chelisoches</tp:taxon-name-part> <tp:taxon-name-part taxon-name-part-type="species" reg="ludekingi">ludekingi</tp:taxon-name-part></tp:taxon-name><comment>: <xref ref-type="bibr" rid="B52">de Bormans 1884b</xref>: 199.</comment></tp:nomenclature-citation><tp:nomenclature-citation><tp:taxon-name><tp:taxon-name-part taxon-name-part-type="genus" reg="Proreus">Proreus</tp:taxon-name-part> <tp:taxon-name-part taxon-name-part-type="species" reg="ludekingi">ludekingi</tp:taxon-name-part></tp:taxon-name><comment>: <xref ref-type="bibr" rid="B29">Burr 1907</xref>: 131.</comment></tp:nomenclature-citation></tp:nomenclature-citation-list></tp:nomenclature><tp:treatment-sec sec-type="Literature"><title>Literature.</title><p>Borelli (<xref ref-type="bibr" rid="B16">1932b</xref>: 90): “Aug. 1922, ♂ de la variété microlabia Bormans.”</p></tp:treatment-sec><tp:treatment-sec sec-type="Distribution"><title>Distribution.</title><p>Philippines, Peninsular Malaysia, Borneo, Sumatra, Java, Singapore.</p></tp:treatment-sec><ref-list><ref id="B52"><mixed-citation xmlns:xlink="http://www.w3.org/1999/xlink" xlink:type="simple">de Bormans A (1884b) Description de deux variétés nouvelles du <italic><tp:taxon-name><tp:taxon-name-part taxon-name-part-type="genus">Chelisoches</tp:taxon-name-part> <tp:taxon-name-part taxon-name-part-type="species">ludekingi</tp:taxon-name-part></tp:taxon-name></italic>, Dohrn. Notes from the Leyden Museum 6: 199.</mixed-citation></ref><ref id="B29"><mixed-citation xmlns:xlink="http://www.w3.org/1999/xlink" xlink:type="simple">Burr M (1907) A preliminary revision of the <tp:taxon-name><tp:taxon-name-part taxon-name-part-type="family">Forficulidae</tp:taxon-name-part></tp:taxon-name> (sensu stricto) and of the <tp:taxon-name><tp:taxon-name-part taxon-name-part-type="family">Chelisochidae</tp:taxon-name-part></tp:taxon-name>, families of the <tp:taxon-name><tp:taxon-name-part taxon-name-part-type="order">Dermaptera</tp:taxon-name-part></tp:taxon-name>. Transactions of the Entomological Society of London 1907: 91–134. [+ Plate IV] <ext-link xlink:href="10.1111/j.1365-2311.1907.tb03066.x" ext-link-type="doi" xlink:type="simple">https://doi.org/10.1111/j.1365-2311.1907.tb03066.x</ext-link></mixed-citation></ref><ref id="B16"><mixed-citation xmlns:xlink="http://www.w3.org/1999/xlink" xlink:type="simple">Borelli A (1932b) Dermapteres de la Presqu’ile Malaise. Bulletin of the Raffles Museum, Singapore 7: 80–95.</mixed-citation></ref></ref-list></tp:taxon-treatment>
