# Supplementary material for: Annotated checklist of Dermaptera and Zoraptera (Insecta) of Singapore, with redescriptions of several species
Source: Zookeys. 2026 Apr 3;1276:1–47. doi: 10.3897/zookeys.1276.183701 (PMC13069393; doi:10.3897/zookeys.1276.183701)
Supplement: XML Treatment for Hamaxas feae [file zookeys.1276.183701-treatment32.xml]

<!DOCTYPE tp:taxon-treatment
  PUBLIC "-//TaxonX//DTD Taxonomic Treatment Publishing DTD v0 20100105//EN" "tax-treatment-NSO.dtd">
<tp:taxon-treatment xmlns:tp="http://www.plazi.org/taxpub"><tp:treatment-meta><kwd-group><label>Taxon classification</label><kwd>
                <named-content content-type="kingdom">Animalia</named-content>
              </kwd><kwd>
                <named-content content-type="order">Dermaptera</named-content>
              </kwd><kwd>
                <named-content content-type="family">Chelisochidae</named-content>
              </kwd></kwd-group><mixed-citation publication-type="journal"><person-group><name><surname>Kamimura</surname><given-names>Yoshitaka</given-names></name><name><surname>Cheah</surname><given-names>Shen</given-names></name><name><surname>Wang</surname><given-names>Wendy Yanling</given-names></name><name><surname>Lam</surname><given-names>Weng Ngai</given-names></name></person-group><article-title>Annotated checklist of <tp:taxon-name><tp:taxon-name-part taxon-name-part-type="order" reg="Dermaptera">Dermaptera</tp:taxon-name-part></tp:taxon-name> and <tp:taxon-name><tp:taxon-name-part taxon-name-part-type="order" reg="Zoraptera">Zoraptera</tp:taxon-name-part></tp:taxon-name> (<tp:taxon-name><tp:taxon-name-part taxon-name-part-type="class" reg="Insecta">Insecta</tp:taxon-name-part></tp:taxon-name>) of Singapore, with redescriptions of several species</article-title><source>Zookeys</source><day>03</day><month>04</month><year>2026</year><volume>1276</volume><fpage>1</fpage><lpage>47</lpage><pub-id pub-id-type="doi">10.3897/zookeys.1276.183701</pub-id></mixed-citation></tp:treatment-meta><tp:nomenclature><tp:taxon-name><object-id xmlns:xlink="http://www.w3.org/1999/xlink" content-type="arpha" xlink:type="simple">ABC42D8D-7E36-519E-992D-421CA3DA81DA</object-id>
                    		<tp:taxon-name-part taxon-name-part-type="genus" reg="Hamaxas">Hamaxas</tp:taxon-name-part> <tp:taxon-name-part taxon-name-part-type="species" reg="feae">feae</tp:taxon-name-part>
                    	</tp:taxon-name><tp:taxon-authority>(de Bormans, 1894)</tp:taxon-authority><tp:nomenclature-citation-list><tp:nomenclature-citation><tp:taxon-name><tp:taxon-name-part taxon-name-part-type="genus" reg="Chelisoches">Chelisoches</tp:taxon-name-part> <tp:taxon-name-part taxon-name-part-type="species" reg="feae">feae</tp:taxon-name-part></tp:taxon-name><comment> de Bormans, 1894: 393 (Carin Chebà [= Myanmar]).</comment></tp:nomenclature-citation><tp:nomenclature-citation><tp:taxon-name><tp:taxon-name-part taxon-name-part-type="genus" reg="Hamaxas">Hamaxas</tp:taxon-name-part> <tp:taxon-name-part taxon-name-part-type="species" reg="feae">feae</tp:taxon-name-part></tp:taxon-name><comment>: <xref ref-type="bibr" rid="B29">Burr 1907</xref>: 134.</comment></tp:nomenclature-citation></tp:nomenclature-citation-list></tp:nomenclature><tp:treatment-sec sec-type="Specimens examined"><title>Specimens examined.</title><p><bold><abbrev xmlns:xlink="http://www.w3.org/1999/xlink" xlink:title="Zoological Reference Collection, Lee Kong Chian Natural History Museum, National University of Singapore, Singapore" xlink:type="simple">ZRC</abbrev></bold> • 1 ♀; Bukit Timah Forest, JFV streamside; 18 Jul. 1979; D.H. Murphy leg.; ZRC_DER_0000130. • 1 ♀; Sime road, KPG; 15 Oct. 1974; D.H. Murphy leg.; ZRC_DER_0000131. • 1 ♀; Bukit Timah Forest; 5 Aug. 1974; D.H. Murphy leg.; ZRC_DER_0000132. <bold><abbrev xmlns:xlink="http://www.w3.org/1999/xlink" xlink:title="Collection at Nanyang Technological University" xlink:type="simple">NTU</abbrev></bold> • 1 ♀; Central catchment nature reserve; 2023; S. Yap leg.; Flight intercept trap; FIT173_23_1.</p></tp:treatment-sec><tp:treatment-sec sec-type="Distribution"><title>Distribution.</title><p>India, Myanmar, China (Yunnan), Vietnam, Thailand, Philippines, Borneo, Sumatra, Java, New Guinea, New Zealand, Singapore (new record).</p></tp:treatment-sec><ref-list><ref id="B29"><mixed-citation xmlns:xlink="http://www.w3.org/1999/xlink" xlink:type="simple">Burr M (1907) A preliminary revision of the <tp:taxon-name><tp:taxon-name-part taxon-name-part-type="family">Forficulidae</tp:taxon-name-part></tp:taxon-name> (sensu stricto) and of the <tp:taxon-name><tp:taxon-name-part taxon-name-part-type="family">Chelisochidae</tp:taxon-name-part></tp:taxon-name>, families of the <tp:taxon-name><tp:taxon-name-part taxon-name-part-type="order">Dermaptera</tp:taxon-name-part></tp:taxon-name>. Transactions of the Entomological Society of London 1907: 91–134. [+ Plate IV] <ext-link xlink:href="10.1111/j.1365-2311.1907.tb03066.x" ext-link-type="doi" xlink:type="simple">https://doi.org/10.1111/j.1365-2311.1907.tb03066.x</ext-link></mixed-citation></ref></ref-list></tp:taxon-treatment>
