# Supplementary material for: Annotated checklist of Dermaptera and Zoraptera (Insecta) of Singapore, with redescriptions of several species
Source: Zookeys. 2026 Apr 3;1276:1–47. doi: 10.3897/zookeys.1276.183701 (PMC13069393; doi:10.3897/zookeys.1276.183701)
Supplement: XML Treatment for Timomenus bicuspis [file zookeys.1276.183701-treatment34.xml]

<!DOCTYPE tp:taxon-treatment
  PUBLIC "-//TaxonX//DTD Taxonomic Treatment Publishing DTD v0 20100105//EN" "tax-treatment-NSO.dtd">
<tp:taxon-treatment xmlns:tp="http://www.plazi.org/taxpub"><tp:treatment-meta><kwd-group><label>Taxon classification</label><kwd>
                <named-content content-type="kingdom">Animalia</named-content>
              </kwd><kwd>
                <named-content content-type="order">Dermaptera</named-content>
              </kwd><kwd>
                <named-content content-type="family">Forficulidae</named-content>
              </kwd></kwd-group><mixed-citation publication-type="journal"><person-group><name><surname>Kamimura</surname><given-names>Yoshitaka</given-names></name><name><surname>Cheah</surname><given-names>Shen</given-names></name><name><surname>Wang</surname><given-names>Wendy Yanling</given-names></name><name><surname>Lam</surname><given-names>Weng Ngai</given-names></name></person-group><article-title>Annotated checklist of <tp:taxon-name><tp:taxon-name-part taxon-name-part-type="order" reg="Dermaptera">Dermaptera</tp:taxon-name-part></tp:taxon-name> and <tp:taxon-name><tp:taxon-name-part taxon-name-part-type="order" reg="Zoraptera">Zoraptera</tp:taxon-name-part></tp:taxon-name> (<tp:taxon-name><tp:taxon-name-part taxon-name-part-type="class" reg="Insecta">Insecta</tp:taxon-name-part></tp:taxon-name>) of Singapore, with redescriptions of several species</article-title><source>Zookeys</source><day>03</day><month>04</month><year>2026</year><volume>1276</volume><fpage>1</fpage><lpage>47</lpage><pub-id pub-id-type="doi">10.3897/zookeys.1276.183701</pub-id></mixed-citation></tp:treatment-meta><tp:nomenclature><tp:taxon-name><object-id xmlns:xlink="http://www.w3.org/1999/xlink" content-type="arpha" xlink:type="simple">1A964D4D-5AB1-551B-9EE6-A602328C9FE5</object-id>
                    		<tp:taxon-name-part taxon-name-part-type="genus" reg="Timomenus">Timomenus</tp:taxon-name-part> <tp:taxon-name-part taxon-name-part-type="species" reg="bicuspis">bicuspis</tp:taxon-name-part>
                    	</tp:taxon-name><tp:taxon-authority>(Stål, 1860)</tp:taxon-authority><tp:nomenclature-citation-list><tp:nomenclature-citation><tp:taxon-name><tp:taxon-name-part taxon-name-part-type="genus" reg="Forficula">Forficula</tp:taxon-name-part> <tp:taxon-name-part taxon-name-part-type="species" reg="bicuspis">bicuspis</tp:taxon-name-part></tp:taxon-name><comment> Stål, 1860: 301 (Java).</comment></tp:nomenclature-citation><tp:nomenclature-citation><tp:taxon-name><tp:taxon-name-part taxon-name-part-type="genus" reg="Apterygida">Apterygida</tp:taxon-name-part> <tp:taxon-name-part taxon-name-part-type="species" reg="bicuspis">bicuspis</tp:taxon-name-part></tp:taxon-name><comment>: <xref ref-type="bibr" rid="B56">de Bormans and Krauss 1900</xref>: 114.</comment></tp:nomenclature-citation><tp:nomenclature-citation><tp:taxon-name><tp:taxon-name-part taxon-name-part-type="genus" reg="Sphingolabis">Sphingolabis</tp:taxon-name-part> <tp:taxon-name-part taxon-name-part-type="species" reg="bicuspis">bicuspis</tp:taxon-name-part></tp:taxon-name><comment>: <xref ref-type="bibr" rid="B112">Kirby 1904</xref>: 46.</comment></tp:nomenclature-citation><tp:nomenclature-citation><tp:taxon-name><tp:taxon-name-part taxon-name-part-type="genus" reg="Timomenus">Timomenus</tp:taxon-name-part> <tp:taxon-name-part taxon-name-part-type="species" reg="bicuspis">bicuspis</tp:taxon-name-part></tp:taxon-name><comment>: <xref ref-type="bibr" rid="B29">Burr 1907</xref>: 96.</comment></tp:nomenclature-citation></tp:nomenclature-citation-list></tp:nomenclature><tp:treatment-sec sec-type="Specimens examined"><title>Specimens examined.</title><p><bold><abbrev xmlns:xlink="http://www.w3.org/1999/xlink" xlink:title="Zoological Reference Collection, Lee Kong Chian Natural History Museum, National University of Singapore, Singapore" xlink:type="simple">ZRC</abbrev></bold> • 1 ♂; Dairy Farm Rd. spring feed; 15 Oct. 1996; C.M. Yang leg.; ZRC_DER_0000026.</p></tp:treatment-sec><tp:treatment-sec sec-type="Distribution"><title>Distribution.</title><p>Peninsular Malaysia, Java, Singapore (new record).</p></tp:treatment-sec><ref-list><ref id="B56"><mixed-citation xmlns:xlink="http://www.w3.org/1999/xlink" xlink:type="simple">de Bormans A, Krauss H (1900) <tp:taxon-name><tp:taxon-name-part taxon-name-part-type="family">Forficulidae</tp:taxon-name-part></tp:taxon-name> und <tp:taxon-name><tp:taxon-name-part taxon-name-part-type="family">Hemimeridae</tp:taxon-name-part></tp:taxon-name>. In: Das Tierreich, 11. Verlag von R. Friedländer und Sohn, Berlin, 142 pp. <ext-link xlink:href="10.5962/bhl.title.69336" ext-link-type="doi" xlink:type="simple">https://doi.org/10.5962/bhl.title.69336</ext-link></mixed-citation></ref><ref id="B112"><mixed-citation xmlns:xlink="http://www.w3.org/1999/xlink" xlink:type="simple">Kirby WF (1904) <tp:taxon-name><tp:taxon-name-part taxon-name-part-type="order">Dermaptera</tp:taxon-name-part></tp:taxon-name>. A synonymic catalogue of <tp:taxon-name><tp:taxon-name-part taxon-name-part-type="order">Orthoptera</tp:taxon-name-part></tp:taxon-name>. Taylor and Francis London 1: 1–59. <ext-link xlink:href="10.5962/bhl.title.6745" ext-link-type="doi" xlink:type="simple">https://doi.org/10.5962/bhl.title.6745</ext-link></mixed-citation></ref><ref id="B29"><mixed-citation xmlns:xlink="http://www.w3.org/1999/xlink" xlink:type="simple">Burr M (1907) A preliminary revision of the <tp:taxon-name><tp:taxon-name-part taxon-name-part-type="family">Forficulidae</tp:taxon-name-part></tp:taxon-name> (sensu stricto) and of the <tp:taxon-name><tp:taxon-name-part taxon-name-part-type="family">Chelisochidae</tp:taxon-name-part></tp:taxon-name>, families of the <tp:taxon-name><tp:taxon-name-part taxon-name-part-type="order">Dermaptera</tp:taxon-name-part></tp:taxon-name>. Transactions of the Entomological Society of London 1907: 91–134. [+ Plate IV] <ext-link xlink:href="10.1111/j.1365-2311.1907.tb03066.x" ext-link-type="doi" xlink:type="simple">https://doi.org/10.1111/j.1365-2311.1907.tb03066.x</ext-link></mixed-citation></ref></ref-list></tp:taxon-treatment>
