# Supplementary material for: Annotated checklist of Dermaptera and Zoraptera (Insecta) of Singapore, with redescriptions of several species
Source: Zookeys. 2026 Apr 3;1276:1–47. doi: 10.3897/zookeys.1276.183701 (PMC13069393; doi:10.3897/zookeys.1276.183701)
Supplement: XML Treatment for Spiralizoros caudelli [file zookeys.1276.183701-treatment36.xml]

<!DOCTYPE tp:taxon-treatment
  PUBLIC "-//TaxonX//DTD Taxonomic Treatment Publishing DTD v0 20100105//EN" "tax-treatment-NSO.dtd">
<tp:taxon-treatment xmlns:tp="http://www.plazi.org/taxpub"><tp:treatment-meta><kwd-group><label>Taxon classification</label><kwd>
                <named-content content-type="kingdom">Animalia</named-content>
              </kwd><kwd>
                <named-content content-type="order">Zoraptera</named-content>
              </kwd><kwd>
                <named-content content-type="family">Spiralizoridae</named-content>
              </kwd></kwd-group><mixed-citation publication-type="journal"><person-group><name><surname>Kamimura</surname><given-names>Yoshitaka</given-names></name><name><surname>Cheah</surname><given-names>Shen</given-names></name><name><surname>Wang</surname><given-names>Wendy Yanling</given-names></name><name><surname>Lam</surname><given-names>Weng Ngai</given-names></name></person-group><article-title>Annotated checklist of <tp:taxon-name><tp:taxon-name-part taxon-name-part-type="order" reg="Dermaptera">Dermaptera</tp:taxon-name-part></tp:taxon-name> and <tp:taxon-name><tp:taxon-name-part taxon-name-part-type="order" reg="Zoraptera">Zoraptera</tp:taxon-name-part></tp:taxon-name> (<tp:taxon-name><tp:taxon-name-part taxon-name-part-type="class" reg="Insecta">Insecta</tp:taxon-name-part></tp:taxon-name>) of Singapore, with redescriptions of several species</article-title><source>Zookeys</source><day>03</day><month>04</month><year>2026</year><volume>1276</volume><fpage>1</fpage><lpage>47</lpage><pub-id pub-id-type="doi">10.3897/zookeys.1276.183701</pub-id></mixed-citation></tp:treatment-meta><tp:nomenclature><tp:taxon-name><object-id xmlns:xlink="http://www.w3.org/1999/xlink" content-type="arpha" xlink:type="simple">6FD15F2F-C54C-54A5-B5E2-5A57BC69E0FE</object-id>
                    		<tp:taxon-name-part taxon-name-part-type="genus" reg="Spiralizoros">Spiralizoros</tp:taxon-name-part> <tp:taxon-name-part taxon-name-part-type="species" reg="caudelli">caudelli</tp:taxon-name-part>
                    	</tp:taxon-name><tp:taxon-authority>(Karny, 1927)</tp:taxon-authority><tp:nomenclature-citation-list><tp:nomenclature-citation><tp:taxon-name>
                  <tp:taxon-name-part taxon-name-part-type="genus" reg="Zorotypus"/>
                </tp:taxon-name><comment> “<italic>Zorotypus</italic> aus Wai Lima” Karny, 1922: 15.</comment></tp:nomenclature-citation><tp:nomenclature-citation><tp:taxon-name><tp:taxon-name-part taxon-name-part-type="genus" reg="Zorotypus">Zorotypus</tp:taxon-name-part> <tp:taxon-name-part taxon-name-part-type="species" reg="caudelli">caudelli</tp:taxon-name-part></tp:taxon-name><comment> Karny, 1927: 1, pl. 1 (Sumatra).</comment></tp:nomenclature-citation><tp:nomenclature-citation><tp:taxon-name><tp:taxon-name-part taxon-name-part-type="genus" reg="Spiralizoros">Spiralizoros</tp:taxon-name-part> <tp:taxon-name-part taxon-name-part-type="species" reg="caudelli">caudelli</tp:taxon-name-part></tp:taxon-name><comment>: <xref ref-type="bibr" rid="B115">Kočárek et al. 2020</xref>: 13.</comment></tp:nomenclature-citation></tp:nomenclature-citation-list></tp:nomenclature><tp:treatment-sec sec-type="Specimens examined"><title>Specimens examined.</title><p><bold><abbrev xmlns:xlink="http://www.w3.org/1999/xlink" xlink:title="Zoological Reference Collection, Lee Kong Chian Natural History Museum, National University of Singapore, Singapore" xlink:type="simple">ZRC</abbrev></bold> • 1 ♂; Thomson Nature Park; 8 Mar. 2024; Y. Kamimura leg.; Hand collection (day); ZRC_ENT00064443. • 1 ♂; same data as for ZRC_ENT00064443; ZRC_ENT00064444. • 1 ♂; same data as for ZRC_ENT00064443; ZRC_ENT00064445. • 1 ♀; same data as for ZRC_ENT00064443; ZRC_ENT00064446. • 1 ♀; same data as for ZRC_ENT00064443; ZRC_ENT00064447. • 1 ♀; same data as for ZRC_ENT00064443; ZRC_ENT00064448. • 1 ♀; same data as for ZRC_ENT00064443; ZRC_ENT00064449. • 1 ♀; same data as for ZRC_ENT00064443; ZRC_ENT00064450.</p></tp:treatment-sec><tp:treatment-sec sec-type="Distribution"><title>Distribution.</title><p>Sumatra, Borneo, Peninsular Malaysia, Singapore (new record). However, see <xref ref-type="bibr" rid="B115">Kočárek et al. (2020</xref>: 14) for a discussion of the taxonomic ambiguities in this group.</p></tp:treatment-sec><ref-list><ref id="B115"><mixed-citation xmlns:xlink="http://www.w3.org/1999/xlink" xlink:type="simple">Kočárek P, Horká I, Kundrata R (2020) Molecular phylogeny and infraordinal classification of <tp:taxon-name><tp:taxon-name-part taxon-name-part-type="order">Zoraptera</tp:taxon-name-part></tp:taxon-name> (<tp:taxon-name><tp:taxon-name-part taxon-name-part-type="class">Insecta</tp:taxon-name-part></tp:taxon-name>). Insects 11(1): 51. <ext-link xlink:href="10.3390/insects11010051" ext-link-type="doi" xlink:type="simple">https://doi.org/10.3390/insects11010051</ext-link></mixed-citation></ref></ref-list></tp:taxon-treatment>
